# Supplementary material for: Assessing the knowledge, attitudes, practices, and perspectives of stakeholders of the deworming program in rural Rwanda
Source: PLoS Negl Trop Dis. 2023 Aug 8;17(8):e0010759. doi: 10.1371/journal.pntd.0010759 (PMC10437854; doi:10.1371/journal.pntd.0010759)
Supplement: S3 Appendix — (XLSX) [file pntd.0010759.s003.xlsx]

## Sheet: data
Respondent	Age	Gender	Education	Marital Status	District	Cell	School	YOE	Training	YOT	Treatable/Q14	open_defecation/Q15	swimming/Q16	washing/Q17	unripe/Q18	sexual/Q19	diarrhea_schi/Q20	fever_schi/Q21	urination/Q22	barefoot_sth/Q23	cured_sth/Q24	diarrhea_sth/Q25	fever_sth/Q26	hereditary/Q27	skin_contact/Q28	drinking/Q29	helpful_treating_schi/Q30	highrisk_schi/Q31	important_schi/Q32	frequency_schi/Q33	traditional_schi/Q34	helpful_treating_sth/Q35	highrisk_sth/Q36	important_sth/Q37	frequency_sth/Q38	traditional_sth/Q39	encourage/Q40	wash_hands/Q41	drink_untreated/Q42	swim/Q43	wash_utensils/Q44	common_source/Q45	other/Q46
2	51	2	2	2	Nyamagabe	Gitega	Rugogwe Primary School	18	0		2	2	2	2	2	2	1	2	2	1	0	1	2	0	0	1	1	2	2	3	4	1	1	2	3	3	4	4	1	1	1	3
2	32	2	2	2	Nyamagabe	Gitega	Rugogwe Primary School	8	0		2	1	1	1	1	0	1	1	1	1	0	0	1	0	0	1	2	2	1	2	4	2	2	2	2	3	4	4	1	1	1	2
2	30	2	2	2	Nyamagabe	Gitega	Rugogwe Primary School	5	0		2	1	1	0	0	0	1	0	0	1	0	1	1	0	0	0	2	2	2	3	3	1	1	1	3	3	4	4	1	1	1	3
2	38	1	2	2	Nyamagabe	Gitega	Rugogwe Primary School	12	0		1	1	1	1	0	1	1	1	2	1	0	1	1	0	0	1	1	2	2	3	3	2	1	2	3	3	4	4	1	1	1	2
2	30	2	2	2	Nyamagabe	Gitega	Rugogwe Primary School	7	0		2	2	1	1	2	0	1	1	0	1	0	1	1	0	0	0	2	4	2	3	3	2	3	2	2	4	4	4	1	1	1	2
2	56	2	2	2	Nyamagabe	Gitega	Rugogwe Primary School	20	0		1	1	1	1	0	0	1	1	0	0	0	1	1	0	0	1	2	4	2	4	4	1	2	1	2	3	4	4	1	1	1	3
2	23	2	3	2	Nyamagabe	Nyanza	Mugombwa Primary School	4	0		2	2	2	2	2	2	2	2	2	1	0	1	0	0	0	1	1	2	2	3	3	1	1	1	3	2	1	4	1	1	1	2
2	44	2	2	2	Nyamagabe	Nyanza	Mugombwa Primary School	21	0		1	1	1	1	0	0	1	0	0	1	0	1	0	0	0	1	2	2	2	3	3	1	2	3	3	3	4	4	1	1	1	2
2	51	2	2	2	Nyamagabe	Nyanza	Mugombwa Primary School	21	0		1	1	1	1	0	0	1	0	0	0	0	1	0	0	0	1	1	2	1	3	3	1	2	2	3	3	4	4	1	1	1	2
2	38	2	2	2	Nyamagabe	Nyanza	Mugombwa Primary School	10	1	6	1	1	1	1	0	0	1	0	0	1	0	1	0	0	1	1	1	2	1	1	3	1	1	1	1	3	4	4	1	1	1	2
2	39	1	2	2	Nyamagabe	Nyanza	Mugombwa Primary School	10	0		2	1	1	1	2	1	1	1	0	1	0	1	0	0	0	1	1	2	2	3	3	2	3	2	2	2	4	4	3	1	1	2
2	47	2	2	2	Nyamagabe	Nyanza	Mugombwa Primary School	23	0		1	1	1	1	0	0	1	0	0	1	0	1	0	0	0	1	1	3	1	2	3	2	1	1	3	4	3	4	1	1	1	3
2	27	2	2	1	Nyamagabe	Nyanza	Mugombwa Primary School	2	1	4	1	1	1	1	0	0	1	0	0	1	0	1	0	0	1	1	1	1	1	4	4	1	1	1	4	4	4	4	3	1	1	2
2	25	2	2	2	Nyamagabe	Nyanza	Mugombwa Primary School	4	1	2	1	1	1	1	0	0	1	0	1	1	0	1	1	0	0	1	1	3	1	2	4	1	2	1	2	4	4	4	4	1	1	2
2	39	2	2	2	Nyamagabe	Nyanza	Mugombwa Primary School	11	1	5	1	1	1	1	0	0	1	0	1	1	0	1	0	0	0	1	1	4	1	4	4	1	2	1	4	4	4	4	4	1	1	2
2	63	2	2	2	Nyamagabe	Nyanza	Mugombwa Primary School	39	1	1	1	1	1	1	0	0	1	0	0	1	0	1	0	0	0	0	1	1	1	1	4	1	2	1	2	4	4	4	4	1	1	2
2	28	1	2	2	Nyamagabe	Nyanza	Mugombwa Primary School	8	0		1	1	1	1	0	0	0	0	1	1	0	1	0	0	0	1	1	2	1	4	4	1	3	1	3	4	4	4	4	1	1	2
2	54	2	2	2	Nyamagabe	Nyanza	Mugombwa Primary School	8	0		1	1	1	1	0	2	1	0	2	1	0	1	0	0	0	1	1	1	1	3	4	1	1	1	2	4	4	4	4	1	1	2
2	46	2	2	2	Nyamagabe	Gitega	Rugogwe Primary School	15	0		0	1	1	1	0	0	1	0	0	1	0	1	0	0	0	1	1	1	1	3	4	1	1	1	3	4	4	4	1	1	1	2
2	33	2	2	2	Nyamagabe	Gitega	Rugogwe Primary School	7	0		1	1	1	1	0	0	1	0	0	1	1	1	0	0	1	1	1	1	2	3	4	1	3	1	4	4	4	4	1	1	1	2
2	26	1	3	1	Nyamagabe	Gitega	Rugogwe Primary School	4	0		1	1	1	1	0	0	1	0	0	1	0	1	0	0	0	0	1	2	1	3	4	1	1	1	3	4	4	4	2	1	1	2
2	59	2	2	2	Nyamagabe	Gitega	Rugogwe Primary School	39	0		1	1	1	1	0	0	1	0	0	1	0	1	0	0	0	1	1	1	2	3	4	1	1	2	3	4	4	4	1	1	1	2
2	35	1	2	2	Nyamagabe	Gitega	Rugogwe Primary School	8	0		1	1	1	1	0	0	1	0	0	1	0	1	0	0	0	1	1	2	2	3	4	1	2	2	3	4	4	4	3	1	1	3
2	36	2	2	2	Nyamagabe	Gitega	Rugogwe Primary School	11	0		1	1	1	1	0	0	1	1	0	1	0	1	1	0	0	1	2	3	2	3	4	1	2	1	3	4	4	4	4	1	1	2
2	45	2	2	2	Nyamagabe	Gitega	Rugogwe Primary School	23	0		1	1	1	1	0	0	1	0	0	1	0	1	0	0	0	1	1	3	2	3	4	1	3	2	3	4	4	4	1	1	1	3
2	32	1	2	2	Nyamagabe	Gitega	Rugogwe Primary School	7	0		1	1	1	1	0	0	1	1	1	1	1	1	1	0	0	1	1	3	1	2	4	1	4	1	2	4	4	4	3	1	1	2
2	26	2	2	2	Nyamagabe	Gitega	Rugogwe Primary School	4	0		1	1	1	2	2	0	1	1	2	1	1	1	1	0	0	1	1	2	1	3	4	1	2	1	4	4	4	4	3	1	1	2
2	42	2	3	2	Nyamagabe	Gitega	Rugogwe Primary School	20	0		1	1	1	2	0	0	1	1	2	1	1	1	1	0	0	1	1	1	1	3	4	1	2	1	3	4	4	4	1	1	1	2
2	39	2	2	2	Nyamagabe	Gitega	Rugogwe Primary School	13	0		1	1	1	2	0	0	1	1	0	1	1	1	1	0	0	1	1	2	1	4	4	1	2	1	4	4	4	4	1	1	1	2
2	40	2	3	2	Nyamagabe	Gitega	Rugogwe Primary School	10	0		1	1	1	1	0	0	1	1	0	1	1	1	1	0	0	1	1	2	1	3	4	1	2	1	4	4	4	4	3	1	1	2
2	26	1	2	1	Nyamagabe	Gitega	Rugogwe Primary School	1	0		1	1	1	2	0	0	1	1	2	1	1	1	1	0	0	1	1	2	1	3	4	1	2	1	3	4	4	4	3	1	1	2
2	29	2	2	2	Nyamagabe	Nyanza	Mugombwa Primary School	1	0		1	1	1	1	0	0	1	0	1	0	0	1	0	0	0	1	1	1	1	3	4	1	3	2	3	3	4	4	1	1	1	2
2	65	2	2	1	Nyamagabe	Nyanza	Mugombwa Primary School	40	0		1	1	1	1	0	0	1	0	1	1	0	1	0	0	0	1	1	4	1	1	4	1	4	4	1	4	4	4	3	1	1	2
2	30	2	2	1	Nyamagabe	Nyanza	Mugombwa Primary School	1	0		1	1	1	1	0	0	1	0	1	1	0	1	0	0	0	1	1	2	1	3	4	1	2	1	3	4	4	3	3	1	1	2
2	49	2	2	4	Nyamagabe	Nyanza	Mugombwa Primary School	25	0		1	1	1	1	0	0	1	0	1	1	0	2	0	0	0	1	1	4	1	4	4	1	4	2	4	4	4	4	1	1	1	2
2	34	1	3	2	Nyamagabe	Nyanza	Mugombwa Primary School	11	0		1	1	1	1	0	2	1	0	0	1	0	1	1	0	0	1	1	1	1	4	4	1	1	1	4	4	4	3	2	1	1	2
2	26	2	2	2	Nyamagabe	Nyanza	Mugombwa Primary School	0	0		1	1	1	1	0	0	1	0	1	1	0	1	0	0	0	1	1	2	1	4	4	1	2	1	4	4	4	4	3	1	1	2
2	34	1	3	2	Nyamagabe	Nyanzoga	Nyanzoga Primary School	11	0		1	1	1	1	0	0	0	0	1	1	1	0	0	0	0	1	1	2	2	4	4	1	2	1	4	4	4	4	3	1	1	3
2	24	1	2	1	Nyamagabe	Nyanzoga	Nyanzoga Primary School	1	0		1	1	1	1	0	0	0	0	0	1	1	1	0	0	0	1	1	2	1	4	4	1	2	1	3	4	4	4	1	1	1	2
2	25	2	2	1	Nyamagabe	Nyanzoga	Nyanzoga Primary School	1	0		1	1	1	1	0	0	1	1	0	1	1	1	1	0	0	1	1	2	1	3	4	1	2	1	3	4	4	4	3	1	1	2
2	30	2	2	2	Nyamagabe	Nyanzoga	Nyanzoga Primary School	1	0		1	1	1	1	0	2	1	1	2	1	1	1	1	0	0	1	1	2	1	3	4	1	2	1	3	4	4	4	1	1	1	3
2	23	2	2	1	Nyamagabe	Nyanzoga	Nyanzoga Primary School	2	0		1	1	1	1	0	0	1	1	2	1	1	1	1	0	0	1	1	2	1	4	4	1	2	1	3	4	4	4	1	1	1	2
2	23	2	2	1	Nyamagabe	Nyanzoga	Nyanzoga Primary School	3	0		1	1	1	1	0	0	1	1	2	1	1	1	1	0	0	1	1	2	1	3	4	1	2	1	3	4	4	4	1	1	1	3
2	42	1	2	2	Nyamagabe	Ngoma	Ngoma Primary School	20	0		1	1	1	1	1	0	1	0	1	1	1	0	0	0	1	1	1	2	1	3	4	1	2	1	3	4	4	4	3	1	1	3
2	27	2	2	2	Nyamagabe	Ngoma	Ngoma Primary School	4	0		1	1	1	1	0	1	1	0	0	1	1	1	0	0	0	1	1	2	1	3	4	1	2	2	3	4	4	4	3	1	1	2
2	23	1	3	1	Nyamagabe	Ngoma	Ngoma Primary School	3	0		1	1	1	0	0	0	1	0	0	1	1	1	0	0	0	1	1	2	1	4	4	1	2	1	4	4	4	4	3	1	1	3
2	40	2	2	2	Nyamagabe	Ngoma	Ngoma Primary School	14	0		1	1	1	2	0	0	1	0	2	1	1	1	1	0	0	1	1	3	1	3	4	1	3	1	3	4	4	4	2	1	1	3
2	32	2	2	2	Nyamagabe	Ngoma	Ngoma Primary School	5	0		1	1	0	0	0	0	1	2	1	1	1	1	0	0	0	1	1	2	1	4	4	1	2	1	4	4	4	4	1	1	3	2
2	27	1	2	1	Nyamagabe	Ngoma	Ngoma Primary School	2	0		1	1	1	2	0	0	1	0	2	1	1	1	0	0	0	1	1	3	1	3	4	1	3	1	3	4	4	4	1	1	1	3
2	34	2	2	2	Nyamagabe	Ngoma	Ngoma Primary School	7	0		1	1	1	1	0	0	1	1	0	1	1	1	0	0	0	1	1	2	1	4	4	1	2	1	3	4	4	4	1	1	1	3
2	23	1	2	2	Nyamagabe	Ngoma	Ngoma Primary School	3	0		1	1	1	0	1	2	1	0	0	1	1	1	0	0	0	1	1	1	1	4	4	1	1	1	4	4	4	4	3	1	1	3
2	22	2	2	1	Nyamagabe	Ngoma	Ngoma Primary School	1	0		1	1	1	2	0	2	1	2	2	1	1	0	0	0	0	1	1	2	2	3	4	1	2	1	3	4	4	4	3	1	1	2
2	24	2	2	1	Nyamagabe	Nyanzoga	Nyanzoga Primary School	1	0		1	1	1	1	0	0	1	2	1	1	0	1	0	0	0	1	1	1	1	4	4	1	1	1	3	4	3	3	3	1	1	3
2	25	2	2	1	Nyamagabe	Nyanzoga	Nyanzoga Primary School	0	0		1	1	1	1	1	0	1	0	0	1	0	1	0	0	0	1	1	1	1	4	4	1	1	1	4	4	4	4	4	1	1	3
2	32	2	2	2	Nyamagabe	Nyanzoga	Nyanzoga Primary School	1	0		1	1	1	1	1	1	1	0	0	1	0	1	0	0	0	1	1	1	1	4	4	3	1	1	4	4	4	4	3	1	1	3
2	21	2	2	1	Nyamagabe	Nyanzoga	Nyanzoga Primary School	0	0		1	1	1	1	2	0	1	0	1	1	0	1	0	0	0	1	1	1	1	4	3	1	1	1	4	4	4	4	1	1	1	3
2	22	2	2	1	Nyamagabe	Nyanzoga	Nyanzoga Primary School	0	0		1	1	1	1	1	0	1	0	0	1	0	1	0	0	0	2	1	1	1	4	4	1	1	1	4	4	4	4	4	1	1	3
2	47	1	2	2	Nyamagabe	Ngoma	Ngoma Primary School	13	0		1	1	1	1	1	0	1	2	0	1	0	1	2	0	0	1	1	1	1	4	4	1	1	1	4	4	4	4	4	1	1	2
2	27	2	2	1	Nyamagabe	Ngoma	Ngoma Primary School	3	0		1	1	1	1	1	0	1	0	1	1	0	1	0	0	1	0	1	1	1	4	4	1	1	1	4	4	4	4	3	1	1	3
2	40	2	2	2	Nyamagabe	Ngoma	Ngoma Primary School	18	0		1	1	1	1	2	0	1	0	0	1	0	0	0	0	0	0	1	1	2	3	4	1	1	2	3	4	4	4	1	1	1	2
2	23	2	2	1	Nyamagabe	Ngoma	Ngoma Primary School	1	0		1	0	1	1	0	0	1	0	1	1	0	1	0	0	0	1	1	1	1	4	4	1	1	1	4	4	3	4	3	1	1	3
2	25	2	2	1	Nyamagabe	Ngoma	Ngoma Primary School	2	0		1	1	1	1	0	0	1	0	0	1	0	0	0	0	0	0	1	1	1	4	4	1	1	1	4	4	4	4	1	4	1	2
2	38	2	2	2	Nyamagabe	Ngoma	Ngoma Primary School	16	0		1	1	1	0	0	0	1	0	0	1	0	1	0	2	0	1	1	4	1	4	4	1	4	1	4	4	3	4	1	1	1	2
2	21	2	2	1	Nyamagabe	Ngoma	Ngoma Primary School	0	0		1	0	1	1	1	0	1	2	1	1	0	0	0	0	0	1	1	1	1	2	4	1	1	1	2	4	4	4	3	1	1	2
2	35	1	2	2	Nyamagabe	Ngoma	Ngoma Primary School	12	0		1	1	1	1	0	0	1	1	1	1	0	1	0	0	0	0	1	4	1	4	4	2	4	1	4	4	4	4	4	1	1	2
2	27	1	2	1	Nyamagabe	Ngoma	Ngoma Primary School	3	0		1	1	1	2	0	0	1	0	0	1	0	1	0	0	0	1	1	1	1	4	4	1	1	1	4	4	4	4	3	1	1	2
2	35	2	2	2	Nyamagabe	Karambo	Kiraro Protestant Primary School	12	0		1	1	1	1	0	0	1	2	0	1	0	1	0	0	0	0	2	2	2	3	3	2	2	2	3	3	4	4	1	1	1	2
2	21	2	2	1	Nyamagabe	Karambo	Kiraro Protestant Primary School	0	0		2	1	1	1	0	0	1	1	0	1	0	1	1	0	0	1	2	2	2	3	3	2	2	2	3	3	4	4	1	1	1	2
2	21	1	2	2	Nyamagabe	Karambo	Kiraro Protestant Primary School	44	0		1	0	0	1	0	0	1	1	1	1	0	1	1	0	0	1	2	2	2	2	3	2	3	1	2	3	4	4	1	1	1	2
2	30	1	2	1	Nyamagabe	Karambo	Kiraro Protestant Primary School	3	0		1	1	1	1	0	0	1	0	0	1	0	1	0	0	0	0	3	2	2	2	4	2	2	2	3	3	4	4	1	1	1	3
2	26	2	2	2	Nyamagabe	Karambo	Kiraro Protestant Primary School	4	0		2	1	1	1	0	1	0	1	0	0	0	0	1	0	0	0	2	2	2	3	3	2	2	2	3	3	4	4	1	1	1	3
2	29	2	2	2	Nyamagabe	Karambo	Kiraro Protestant Primary School	0	0		0	1	1	1	1	0	1	0	1	1	0	1	0	0	0	0	2	2	2	4	3	2	2	2	2	3	4	1	1	1	1	3
2	32	2	2	2	Nyamagabe	Karambo	Kiraro Protestant Primary School	5	0		1	1	1	1	0	1	1	0	0	1	0	0	1	0	0	1	2	1	2	3	4	2	2	2	3	4	4	4	1	1	1	2
2	46	2	2	2	Nyamagabe	Uwindekezi	Bugarama Primary School	24	0		1	1	1	1	0	1	1	0	1	1	0	0	1	1	0	1	2	2	1	3	3	2	2	2	3	3	4	4	1	1	1	2
2	35	1	2	2	Nyamagabe	Uwindekezi	Bugarama Primary School	12	0		1	1	1	1	0	0	1	1	0	1	0	1	1	0	1	1	2	3	1	3	3	2	3	1	3	3	4	4	1	1	1	2
2	36	2	2	2	Nyamagabe	Uwindekezi	Bugarama Primary School	13	0		2	1	1	1	0	0	1	0	0	1	0	1	0	0	0	1	2	2	2	2	3	2	2	2	3	2	4	4	1	1	1	2
2	41	1	2	2	Nyamagabe	Uwindekezi	Bugarama Primary School	24	0		1	1	1	1	2	2	1	2	2	1	0	1	1	0	0	1	2	2	2	3	3	2	2	2	3	3	4	4	1	1	1	2
2	34	2	2	2	Nyamagabe	Uwindekezi	Bugarama Primary School	12	0		1	1	1	1	2	2	1	1	2	2	0	1	2	0	0	1	2	2	2	2	3	2	1	2	2	3	4	4	1	1	1	3
2	29	2	2	2	Nyamagabe	Uwindekezi	Bugarama Primary School	6	0		2	2	1	1	0	0	1	2	0	1	0	1	0	0	0	1	2	2	2	2	3	2	2	2	2	3	4	4	1	1	1	2
2	39	1	2	2	Nyamagabe	Karambo	Kiraro Protestant Primary School	14	0		1	1	1	0	0	0	1	0	1	1	0	1	0	0	0	1	1	1	1	1	4	1	1	1	1	4	4	4	1	1	1	3
2	28	2	2	2	Nyamagabe	Karambo	Kiraro Protestant Primary School	5	0		1	0	1	1	0	0	1	0	2	1	0	1	0	0	1	1	1	1	1	2	4	1	1	1	1	4	4	4	1	1	1	3
2	33	1	2	2	Nyamagabe	Karambo	Kiraro Protestant Primary School	10	0		1	1	1	1	0	0	1	0	0	1	1	0	0	0	0	1	1	2	1	4	3	4	1	1	4	4	4	4	1	1	1	2
2	22	2	2	2	Nyamagabe	Karambo	Kiraro Protestant Primary School	3	0		1	1	1	1	0	0	1	0	0	0	0	1	0	0	0	1	1	2	1	4	4	4	4	1	4	4	4	4	2	1	1	2
2	30	2	2	1	Nyamagabe	Karambo	Kiraro Protestant Primary School	10	0		1	1	1	1	2	0	1	1	2	1	0	1	1	0	1	1	1	1	1	1	4	4	1	1	3	4	4	4	3	1	1	2
2	25	2	2	1	Nyamagabe	Karambo	Kiraro Protestant Primary School	3	0		1	1	1	1	2	1	1	0	0	1	1	1	0	1	0	1	1	1	1	4	4	1	1	1	4	4	4	4	1	1	1	2
2	42	2	2	2	Nyamagabe	Karambo	Kiraro Protestant Primary School	20	0		1	1	1	1	0	2	1	0	0	1	0	1	0	0	0	1	1	1	1	4	4	4	1	1	4	4	4	4	1	1	1	1
2	23	2	2	2	Nyamagabe	Uwindekezi	Bugarama Primary School	23	0		1	1	1	1	0	0	1	1	0	1	0	0	1	0	0	1	1	1	1	4	3	4	4	1	4	4	4	4	1	1	1	2
2	31	1	2	2	Nyamagabe	Uwindekezi	Bugarama Primary School	3	0		1	1	1	1	0	0	1	1	0	1	1	1	0	1	1	1	1	1	1	4	3	1	1	1	4	4	4	4	1	1	1	3
2	42	2	2	2	Nyamagabe	Uwindekezi	Bugarama Primary School	22	0		1	1	1	1	0	0	1	1	0	1	1	1	0	0	0	1	1	1	1	4	4	1	1	1	4	4	4	4	1	1	1	3
2	40	1	2	2	Nyamagabe	Uwindekezi	Bugarama Primary School	17	0		1	1	1	1	0	0	1	2	0	0	1	0	0	2	0	1	1	1	1	1	4	4	1	1	4	4	4	4	4	1	1	3
2	27	2	2	1	Nyamagabe	Uwindekezi	Bugarama Primary School	5	0		1	1	0	0	0	0	1	1	1	1	0	1	1	0	0	1	1	1	1	4	4	1	1	1	4	4	4	4	1	1	1	2
2	48	1	2	2	Nyamagabe	Uwindekezi	Bugarama Primary School	25	0		1	1	1	1	0	0	1	0	1	1	1	1	0	0	0	1	1	1	1	4	3	1	1	1	4	4	4	4	1	3	3	3
2	35	2	2	2	Nyamagabe	Ruhunga	Kibirizi Primary School	12	0		1	1	1	1	0	1	1	1	0	1	1	1	1	0	0	0	1	2	2	3	4	2	2	2	3	4	4	4	1	1	1	2
2	28	2	2	1	Nyamagabe	Ruhunga	Kibirizi Primary School	1	0		1	1	1	1	1	0	1	0	0	1	0	0	0	0	0	0	1	2	2	3	4	1	2	2	3	4	4	4	1	1	1	3
2	33	2	2	2	Nyamagabe	Ruhunga	Kibirizi Primary School	1	0		0	1	1	1	0	0	1	2	2	1	0	1	2	0	1	1	1	2	2	2	4	1	2	2	2	4	4	4	1	1	1	99	Umugezi utemba (amazi ashoka)
2	45	2	2	2	Nyamagabe	Ruhunga	Kibirizi Primary School	12	0		1	2	1	1	1	0	1	1	2	1	0	2	1	0	0	1	1	1	4	4	4	1	1	4	4	4	4	4	1	1	1	3
2	34	2	2	2	Nyamagabe	Ruhunga	Kibirizi Primary School	11	0		1	1	1	1	0	0	1	2	2	1	0	1	2	0	2	1	1	2	2	3	4	2	2	2	3	4	4	4	3	1	1	2
2	27	2	2	2	Nyamagabe	Ruhunga	Kibirizi Primary School	6	0		1	1	0	0	0	0	1	1	0	1	0	1	0	0	0	0	1	2	2	4	4	1	3	2	4	4	4	4	1	1	1	3
2	51	1	3	2	Nyamagabe	Ruhunga	Kibirizi Primary School	19	0		1	1	1	1	0	1	1	0	0	1	0	0	0	0	1	1	1	2	2	3	4	1	2	2	3	4	4	4	3	1	1	2
2	58	2	2	4	Nyamagabe	Ruhunga	Kibirizi Primary School	40	0		1	1	1	1	0	0	1	1	2	1	0	1	1	0	0	1	1	3	2	3	4	1	3	2	3	4	4	4	1	1	1	2
2	32	2	2	2	Nyamagabe	Ruhunga	Kibirizi Primary School	8	0		1	1	1	1	0	0	1	1	0	1	0	1	1	0	0	1	1	1	1	2	4	1	1	1	2	4	4	4	1	1	1	3
2	29	2	2	3	Nyamagabe	Ruhunga	Kibirizi Primary School	8	0		1	1	1	2	0	0	1	2	2	1	0	2	2	0	0	0	1	3	2	3	4	1	3	2	3	4	4	4	3	1	1	3
2	33	2	2	1	Nyamagabe	Ruhunga	Kibirizi Primary School	3	0		2	1	1	1	0	0	1	2	2	1	0	0	0	1	0	0	1	2	2	3	4	1	2	2	3	4	4	4	3	1	1	2
2	30	2	2	2	Nyamagabe	Rususa	Baro Primary School	7	0		1	1	1	1	0	0	1	0	0	1	0	1	0	0	0	1	1	3	2	3	4	1	3	2	3	4	4	4	1	1	1	2
2	35	1	2	1	Nyamagabe	Rususa	Baro Primary School	10	0		1	0	1	1	0	0	0	0	0	1	0	0	0	0	0	1	1	3	2	3	4	1	2	2	3	4	4	4	3	1	1	2
2	34	1	2	2	Nyamagabe	Rususa	Baro Primary School	11	0		1	1	0	0	0	0	1	0	0	1	0	1	1	0	0	1	1	2	1	2	4	1	2	1	1	4	4	4	1	1	1	2
2	25	1	2	1	Nyamagabe	Rususa	Baro Primary School	0	0		1	1	1	1	0	0	1	2	2	1	0	1	2	0	0	0	1	1	2	2	3	1	2	1	2	4	4	4	3	1	1	2
2	33	1	2	2	Nyamagabe	Rususa	Baro Primary School	11	0		1	0	1	1	1	0	1	0	0	1	0	1	0	0	0	1	1	4	1	3	4	2	4	1	4	4	4	4	3	1	1	2
2	27	2	2	2	Nyamagabe	Rususa	Baro Primary School	1	1	5	1	1	1	1	0	0	1	0	0	1	0	1	0	0	0	1	1	2	4	3	4	1	1	4	3	4	3	4	1	1	1	2
2	26	2	2	1	Nyamagabe	Rususa	Baro Primary School	0	0		1	1	1	1	0	2	1	0	0	1	0	1	0	0	0	1	1	1	2	3	4	1	1	2	3	4	4	4	3	1	1	2
2	59	2	2	2	Nyamagabe	Ruhunga	Kibirizi Primary School	39	1	4	1	1	1	1	0	1	1	2	2	1	0	1	0	0	0	1	1	3	1	3	4	1	3	1	3	4	4	4	1	1	1	2
2	31	1	2	2	Nyamagabe	Ruhunga	Kibirizi Primary School	11	0		2	2	2	2	2	2	2	2	2	1	0	1	0	0	0	1	2	2	3	3	3	2	2	3	3	3	4	4	3	1	1	2
2	53	1	4	2	Nyamagabe	Ruhunga	Kibirizi Primary School	23	0		1	1	1	1	0	0	1	0	0	1	0	1	1	0	0	0	1	2	1	3	3	3	3	1	3	3	4	4	1	1	1	2
2	38	2	2	2	Nyamagabe	Ruhunga	Kibirizi Primary School	17	0		2	2	2	2	2	2	2	2	2	1	0	1	1	0	0	1	2	2	3	3	3	2	2	2	2	3	4	4	3	1	1	2
2	40	2	2	2	Nyamagabe	Ruhunga	Kibirizi Primary School	17	0		1	1	1	1	0	0	1	0	0	1	0	1	0	0	0	1	1	2	2	2	3	1	2	1	1	3	4	4	1	1	1	2
2	25	2	2	2	Nyamagabe	Ruhunga	Kibirizi Primary School	0	1	4	1	1	1	0	0	0	1	0	0	1	0	1	0	0	0	1	1	2	2	3	3	1	2	1	3	3	4	4	3	1	1	2
2	38	2	2	2	Nyamagabe	Ruhunga	Kibirizi Primary School	10	0		1	1	0	0	0	0	1	1	0	1	0	1	1	0	0	1	1	2	2	2	3	1	1	1	2	3	4	4	1	1	1	3
2	31	1	2	2	Nyamagabe	Ruhunga	Kibirizi Primary School	7	0		1	1	1	1	0	0	1	1	0	1	0	1	0	0	0	1	2	3	3	2	3	2	3	2	2	3	4	4	1	1	1	2
2	34	1	2	2	Nyamagabe	Ruhunga	Kibirizi Primary School	10	0		2	1	1	0	0	0	1	0	0	1	0	1	0	0	0	1	2	2	2	3	3	1	3	2	3	3	4	4	1	1	1	3
2	37	1	2	2	Nyamagabe	Ruhunga	Kibirizi Primary School	8	0		1	1	1	1	0	0	1	0	0	1	0	1	0	0	0	1	1	2	1	3	4	2	2	1	3	3	4	4	1	1	1	3
2	23	2	2	2	Nyamagabe	Rususa	Baro Primary School	0	0		1	1	1	1	0	0	1	0	0	1	0	1	0	0	0	1	1	2	1	3	3	1	2	2	3	3	4	4	3	1	1	2
2	21	1	2	1	Nyamagabe	Rususa	Baro Primary School	1	0		1	1	1	1	0	0	1	0	0	1	0	1	0	0	0	1	1	3	1	3	3	3	2	2	3	3	4	4	3	1	1	3
2	25	1	3	1	Nyamagabe	Rususa	Baro Primary School	1	0		2	1	1	0	0	0	1	0	0	1	0	1	0	0	0	1	1	3	1	3	4	1	1	2	1	4	3	4	3	1	1	3
2	32	2	3	2	Nyamagabe	Rususa	Baro Primary School	9	0		1	1	1	1	1	0	1	0	0	1	0	1	0	0	0	0	1	1	1	3	3	2	2	3	3	3	4	4	3	1	1	3
2	25	2	2	1	Nyamagabe	Rususa	Baro Primary School	1	0		1	1	1	1	0	0	1	0	1	1	0	1	0	0	0	1	1	1	1	3	3	3	1	1	3	3	4	4	1	1	1	2
2	34	1	2	2	Nyamagabe	Rususa	Baro Primary School	10	0		1	1	0	0	0	0	1	1	0	1	0	1	1	0	1	1	1	1	1	3	4	2	2	2	3	3	3	4	3	1	1	2
2	22	1	2	1	Nyamagabe	Rususa	Baro Primary School	0	0		2	1	1	1	0	0	1	1	0	1	1	1	0	0	0	1	1	1	2	2	4	2	2	2	2	4	4	4	1	1	1	2
1	46	1	1	2	Nyamagabe	Bugarura		14	1	1	1	1	1	1	0	0	1	0	0	1	0	1	1	0	0	1	1	3	1	3	3	2	3	1	3	3	4	4	3	3	1	3
1	44	2	1	2	Nyamagabe	Bugarura		14	1	5	1	1	1	1	0	0	1	0	0	1	1	1	0	0	0	1	1	3	2	3	4	1	2	1	3	4	4	4	3	1	1	2
1	26	2	2	2	Nyamagabe	Ruhunga		0	1	6	1	1	1	1	0	1	1	1	1	1	0	1	1	0	0	1	2	2	1	2	2	2	1	1	2	3	4	4	1	1	1	2
1	36	2	1	2	Nyamagabe	Bugarura		1	0		0	1	1	1	1	0	1	1	1	1	0	1	1	0	0	0	2	3	1	3	3	3	1	1	2	3	4	4	1	1	1	2
1	59	1	4	2	Nyamagabe	Ruhunga		11	1	5	1	1	1	1	0	0	0	0	0	1	1	1	0	0	0	1	1	3	1	3	4	1	1	1	4	4	4	4	1	1	1	2
1	43	2	2	2	Nyamagabe	Ruhunga		4	1	6	1	1	1	1	0	1	1	0	1	1	1	1	0	0	0	1	1	2	1	3	4	1	2	1	3	4	4	4	3	2	2	3
1	48	1	1	2	Nyamagabe	Ruhunga		1	0		2	1	1	1	1	2	1	1	1	1	0	1	1	0	0	1	2	1	2	3	3	1	2	2	3	3	4	4	1	1	1	3
1	48	2	1	2	Nyamagabe	Ruhunga		23	1	5	1	1	1	1	0	0	0	1	2	1	1	1	0	0	0	1	1	3	1	2	4	1	3	1	3	4	4	4	1	1	1	3
1	35	2	1	2	Nyamagabe	Gashiha		13	1	5	1	1	1	1	0	0	1	0	0	1	1	1	0	0	0	1	1	3	1	3	4	1	2	1	3	4	4	4	1	1	1	2
1	52	2	1	2	Nyamagabe	Gashiha		13	1	4	1	1	1	1	1	0	1	0	0	1	1	1	0	0	0	1	1	2	1	4	4	1	1	1	3	4	4	4	3	1	1	3
1	40	2	2	2	Nyamagabe	Gashiha		13	1	6	1	1	1	1	0	1	1	0	2	1	1	1	0	0	0	1	1	2	1	3	4	1	2	1	3	4	4	4	2	1	1	3
1	59	2	4	2	Nyamagabe	Bugarura		14	1	5	1	1	1	1	0	0	1	0	0	1	0	1	0	0	0	1	1	1	1	4	4	1	1	1	4	4	4	4	1	1	1	2
1	56	1	1	2	Nyamagabe	Gashiha		26	1	5	1	1	1	1	1	1	1	1	1	1	0	1	0	0	0	1	1	1	1	1	4	1	1	1	1	4	4	4	1	1	1	2
1	42	1	1	2	Nyamagabe	Bugarura		14	1	5	1	1	1	1	2	0	1	1	1	1	0	1	1	0	0	1	1	4	1	3	4	1	2	1	3	4	4	4	3	1	1	2
1	53	2	4	2	Nyamagabe	Ruhunga		23	1	5	1	1	1	1	0	0	1	0	0	1	0	1	0	0	0	1	1	1	1	4	4	1	1	1	4	4	4	4	1	1	1	3
1	43	1	1	2	Nyamagabe	Ruhunga		14	1	4	1	1	1	1	0	1	1	0	0	1	0	1	0	0	0	1	1	4	1	1	4	1	1	1	4	4	4	4	2	1	1	3
1	50	1	1	2	Nyamagabe	Uwindekezi		21	1	3	1	1	1	1	0	0	0	1	1	1	0	1	0	0	0	1	1	4	1	1	4	1	4	1	1	4	4	4	1	1	1	3
1	53	1	1	2	Nyamagabe	Uwindekezi		14	1	5	1	1	1	1	1	2	1	0	0	1	0	1	0	0	0	1	1	1	1	3	4	1	1	1	4	4	4	4	2	1	1	99	Mu mibande
1	54	1	1	2	Nyamagabe	Bugarura		25	1	6	1	1	1	1	1	0	1	0	1	1	0	1	0	0	1	1	1	2	1	2	4	1	2	1	2	3	4	4	1	1	1	1
1	50	1	1	2	Nyamagabe	Uwindekezi		25	1	1	1	1	1	1	0	0	1	1	0	1	0	1	0	0	1	1	1	3	2	2	4	1	1	1	3	4	4	4	1	1	1	2
1	41	2	1	2	Nyamagabe	Uwindekezi		22	1	1	1	1	1	1	0	0	1	0	1	1	0	1	0	0	0	1	1	1	2	3	4	1	1	1	3	4	4	4	1	1	1	1
1	54	2	1	2	Nyamagabe	Uwindekezi		13	1	1	1	0	1	1	0	0	1	0	1	1	0	1	0	0	0	1	1	1	2	3	3	2	2	2	2	4	4	4	1	1	1	1
1	55	2	2	4	Nyamagabe	Gashiha		11	0		2	1	1	1	0	0	1	0	0	1	0	0	0	0	0	1	1	2	2	3	4	2	2	2	3	4	4	4	3	3	3	1
1	31	1	1	2	Nyamagabe	Uwindekezi		6	1	2	1	1	1	0	0	1	0	0	0	1	0	1	0	1	0	1	1	3	1	3	4	1	3	1	2	4	4	4	1	1	1	2
1	41	1	1	2	Nyamagabe	Gashiha		13	1	1	2	1	1	1	0	0	1	0	0	1	1	1	0	0	0	1	2	2	2	3	4	2	2	2	3	3	3	4	3	3	3	1
1	43	1	1	2	Nyamagabe	Bugarura		15	0		1	2	2	2	2	0	1	0	0	1	0	1	0	0	0	1	1	4	1	3	4	1	1	1	1	4	4	4	1	1	1	2
1	56	2	2	2	Nyamagabe	Ruhunga		23	1	5	2	1	1	1	0	0	1	0	0	1	0	1	0	0	0	1	1	2	2	2	4	1	1	2	3	4	4	4	1	1	3	3
1	55	2	1	2	Nyamagabe	Bugarura		14	1	5	1	1	1	1	0	0	1	0	0	1	1	1	0	0	0	1	1	1	1	4	4	1	4	1	4	4	4	4	1	1	1	3
1	47	2	1	2	Nyamagabe	Ruhunga		4	1	4	1	1	1	1	1	0	1	1	1	1	1	1	1	0	0	1	1	1	1	4	4	1	1	1	4	4	4	4	1	1	1	3
1	53	1	1	2	Nyamagabe	Bugarura		14	1	4	1	1	1	1	0	0	1	1	1	1	0	1	0	0	0	1	1	1	1	4	4	4	1	1	4	4	4	4	1	1	1	3
1	57	2	1	2	Nyamagabe	Uwindekezi		14	1	4	1	1	1	1	0	0	1	0	1	1	0	1	0	0	1	1	1	1	1	4	4	1	1	1	4	4	1	4	1	1	1	3
1	37	1	2	2	Nyamagabe	Ruhunga		14	1	5	1	1	1	1	0	0	1	0	0	1	1	1	0	1	0	1	1	2	1	3	4	4	2	1	2	4	4	4	1	1	1	3
1	34	2	2	2	Nyamagabe	Uwindekezi		13	1	5	1	1	1	1	0	0	1	0	1	0	1	1	0	0	0	1	1	1	1	1	4	4	1	1	1	4	4	4	1	1	1	2
1	51	2	1	2	Nyamagabe	Uwindekezi		12	1	4	1	1	1	1	0	0	1	0	0	1	1	1	0	0	0	1	1	4	1	4	1	1	1	1	1	4	4	4	1	1	1	3
1	49	1	1	2	Nyamagabe	Gashiha		13	1	5	1	1	1	1	1	0	1	0	0	1	1	1	0	0	0	1	1	1	1	4	4	4	1	1	4	4	4	4	1	4	4	1
1	39	2	1	2	Nyamagabe	Ruhunga		5	1	4	1	1	1	1	1	2	1	1	1	1	0	1	0	1	0	1	1	1	1	1	4	1	1	1	1	4	4	4	1	1	1	3
1	47	2	1	2	Nyamagabe	Bugarura		15	1	4	1	1	1	2	0	1	1	1	0	1	0	1	1	0	1	1	1	3	1	2	4	1	2	2	2	4	4	4	3	1	1	2
1	47	1	1	2	Nyamagabe	Uwindekezi		13	1	1	1	1	1	1	0	1	1	1	1	1	0	1	1	0	0	1	1	1	1	3	4	1	2	2	2	4	4	4	3	1	1	2
1	47	1	1	2	Nyamagabe	Uwindekezi		10	1	2	1	1	1	1	0	0	1	0	0	1	0	1	1	0	1	1	1	3	2	3	4	1	2	2	3	4	4	4	3	1	1	3
1	51	2	1	2	Nyamagabe	Gashiha		12	1	3	1	1	1	1	0	0	1	0	1	1	0	2	2	0	0	1	1	2	2	3	4	1	2	2	3	4	4	4	1	1	1	2
1	30	1	2	2	Nyamagabe	Gashiha		3	0		1	1	1	1	0	1	0	1	0	1	0	0	2	0	2	0	1	3	2	3	4	1	2	2	3	4	4	4	1	1	1	2
1	47	2	2	4	Nyamagabe	Gashiha		5	1	6	1	1	1	1	0	2	1	0	0	1	1	1	0	1	0	1	1	2	2	3	4	1	3	2	3	4	4	4	1	1	1	2
1	46	1	1	2	Nyamagabe	Gashiha		11	0		1	1	1	1	0	0	1	0	1	1	0	1	1	0	0	1	1	2	1	2	4	1	2	2	3	4	4	4	1	1	1	3
1	44	2	2	2	Nyamagabe	Rususa		21	1	1	1	1	1	1	0	0	1	0	0	1	0	1	0	0	0	1	1	1	2	3	4	1	1	1	3	4	4	4	3	1	1	2
1	41	2	1	2	Nyamagabe	Rususa		6	1	4	0	1	1	1	0	0	1	0	0	1	0	1	0	0	0	1	2	3	3	3	4	1	2	1	3	4	4	4	1	1	3	2
1	51	1	1	2	Nyamagabe	Kizi		22	1	1	1	1	1	1	0	0	1	0	1	1	0	1	1	0	0	1	1	2	2	3	4	1	2	1	3	4	4	4	3	1	1	3
1	61	2	1	2	Nyamagabe	Rususa		12	0		1	1	1	0	0	0	1	0	0	1	1	1	0	0	0	1	2	2	1	3	4	1	2	2	3	4	4	4	1	1	1	2
1	49	2	1	4	Nyamagabe	Rususa		13	1	4	1	1	1	1	0	0	1	0	1	1	0	1	0	0	0	1	1	1	2	3	4	1	2	2	3	4	4	4	1	1	1	3
1	38	1	2	2	Nyamagabe	Rususa		3	1	5	1	1	1	1	0	1	1	0	0	1	0	1	0	0	0	1	1	2	1	3	3	1	2	1	3	4	4	4	1	1	1	2
1	46	2	1	2	Nyamagabe	Kizi		8	1	5	1	1	1	1	0	1	1	0	0	1	1	1	0	0	0	1	1	2	2	3	4	1	1	1	3	4	4	4	3	1	1	3
1	32	1	2	2	Nyamagabe	Rususa		7	1	4	0	1	1	1	0	0	1	0	0	1	0	1	0	0	0	1	1	2	1	3	4	1	2	2	3	4	4	4	3	1	1	2
1	37	2	1	2	Nyamagabe	Kizi		7	1	1	1	1	1	1	0	0	1	0	0	1	0	1	0	0	0	1	2	2	1	4	3	1	2	2	3	4	4	4	1	1	1	3
1	46	1	1	2	Nyamagabe	Kizi		12	1	1	1	1	1	1	0	0	1	0	1	1	0	1	0	0	0	1	1	2	1	3	4	1	2	1	3	4	4	4	3	1	1	3
1	47	2	1	1	Nyamagabe	Rususa		20	1	5	1	1	1	1	0	0	1	0	0	1	0	1	0	0	0	1	1	1	1	3	4	1	1	1	3	4	4	4	1	3	3	3
1	36	1	1	2	Nyamagabe	Rususa		3	1	4	1	1	1	1	1	0	1	0	1	1	0	1	0	0	0	1	1	1	1	3	4	1	1	1	3	4	4	4	3	1	1	2
1	32	1	2	2	Nyamagabe	Rususa		2	1	5	2	1	1	1	2	0	0	0	0	1	0	1	1	0	0	1	2	3	2	3	4	1	1	1	3	4	4	4	1	1	1	2
1	52	2	1	2	Nyamagabe	Rususa		14	1	2	1	1	1	1	1	1	1	0	0	1	0	1	0	1	0	1	1	3	2	3	4	1	1	2	2	4	4	4	1	1	1	2
1	58	2	2	2	Nyamagabe	Kigeme		12	0		1	1	1	1	0	0	1	0	0	1	0	0	0	0	0	1	1	2	1	3	4	1	2	2	3	4	4	4	1	1	1	2
1	44	2	1	2	Nyamagabe	Kigeme		2	0		1	1	1	0	2	0	1	0	1	0	0	0	1	0	0	1	1	3	1	3	4	1	2	1	3	4	4	4	3	1	1	3
1	43	1	1	2	Nyamagabe	Kigeme		3	1	6	0	1	1	1	1	1	1	0	1	1	1	0	0	0	1	1	1	2	1	2	4	1	2	1	2	4	4	4	1	1	1	2
1	45	2	2	2	Nyamagabe	Kigeme		13	1	5	1	1	1	2	0	0	1	0	0	1	0	1	0	0	0	1	1	3	1	2	4	1	2	1	3	4	4	4	1	1	1	2
1	57	1	1	2	Nyamagabe	Kigeme		11	1	5	1	1	1	1	0	1	0	2	2	1	0	0	0	0	0	1	1	3	1	3	4	1	2	1	3	4	4	4	3	1	1	2
1	62	1	1	2	Nyamagabe	Kigeme		15	1	6	1	1	1	1	0	1	1	0	2	1	0	1	0	0	0	1	1	3	1	2	4	1	3	1	3	4	4	4	1	1	1	2
1	24	2	2	2	Nyamagabe	Kigeme		0	0		1	1	1	1	0	0	1	0	2	1	0	1	2	0	0	1	1	3	1	2	4	1	3	1	2	4	4	4	1	1	1	3
1	36	2	2	2	Nyamagabe	Kigeme		7	1	6	1	1	0	1	0	0	1	0	2	1	1	1	2	0	0	0	1	2	2	3	4	1	3	2	3	4	4	4	3	1	1	3
1	31	2	2	2	Nyamagabe	Kigeme		4	0		1	1	1	1	0	0	1	1	2	1	0	0	2	0	0	1	1	3	2	3	3	1	2	2	3	4	4	4	3	1	1	2
1	55	1	4	2	Nyamagabe	Kigeme		6	0		2	2	2	2	2	2	2	2	2	1	0	1	1	0	1	1	1	4	3	3	3	1	1	1	3	4	4	4	4	1	1	2
1	56	2	1	2	Nyamagabe	Kigeme		18	1	3	1	1	1	1	0	0	1	0	0	1	0	1	0	0	0	0	1	3	1	4	4	1	3	1	3	4	4	4	1	1	1	2
1	45	1	1	2	Nyamagabe	Karama		13	1	2	0	0	1	1	0	1	0	0	1	1	0	1	0	0	0	1	1	3	2	4	4	1	2	1	3	4	4	4	3	1	1	2
1	52	2	1	2	Nyamagabe	Karama		2	1	4	1	1	1	0	0	0	1	0	0	1	0	0	0	0	0	0	1	3	1	3	4	1	2	1	3	4	4	4	1	1	1	2
1	51	1	2	2	Nyamagabe	Karama		8	1	3	0	0	1	1	0	0	1	0	1	1	0	1	0	0	0	1	1	3	1	3	3	1	2	1	1	3	4	4	1	1	1	2
1	65	2	1	2	Nyamagabe	Bugarura		13	1	6	1	1	1	1	0	0	1	1	1	1	1	1	0	0	0	1	1	4	1	1	3	1	3	1	2	4	4	4	1	1	1	2
1	60	2	1	2	Nyamagabe	Bugarura		14	1	5	1	1	1	0	0	0	1	0	1	1	1	1	0	0	0	1	1	1	1	2	4	2	1	1	2	4	4	4	1	1	1	2
1	43	2	1	2	Nyamagabe	Ruhunga		1	1	5	1	1	1	1	0	0	2	0	0	1	1	1	0	0	0	1	1	1	1	4	4	1	1	1	4	4	4	4	1	4	4	1
1	49	2	1	2	Nyamagabe	Bugarura		13	1	6	1	1	1	1	0	0	1	1	1	1	1	1	0	0	0	1	1	4	1	4	4	4	1	1	4	4	4	4	4	4	4	2
1	35	2	1	2	Nyamagabe	Ruhunga		12	1	5	1	1	1	1	0	1	1	0	1	1	1	1	0	0	0	1	1	1	1	4	4	1	1	1	4	4	4	4	1	1	1	3
1	42	2	1	2	Nyamagabe	Gashiha		13	1	5	1	1	1	1	0	1	1	1	1	1	0	1	0	0	0	1	1	1	1	4	4	1	1	1	4	4	4	4	1	1	1	3
1	39	2	1	2	Nyamagabe	Ruhunga		1	1	6	1	1	1	1	1	2	1	1	1	1	1	1	1	0	0	1	1	1	1	4	4	1	1	1	4	4	4	4	1	1	1	3
1	41	2	1	2	Nyamagabe	Uwindekezi		2	1	5	1	1	1	1	0	0	1	1	1	1	1	1	0	0	0	1	1	1	1	4	4	1	1	1	4	4	4	4	1	1	1	2
1	26	2	2	2	Nyamagabe	Bugarura		0	1	6	1	1	1	1	1	1	1	0	1	1	1	1	0	1	0	1	1	1	1	4	4	1	2	1	4	4	4	4	1	1	1	2
1	50	2	1	2	Nyamagabe	Uwindekezi		14	1	5	1	1	1	1	0	1	1	0	1	1	0	1	1	1	0	1	1	1	1	4	4	1	1	1	4	4	4	4	1	1	1	2
1	66	2	1	2	Nyamagabe	Bugarura		13	1	4	1	1	1	1	0	0	1	0	1	1	0	1	0	0	0	1	1	1	1	4	4	4	1	1	1	4	4	4	1	2	1	3
1	32	1	2	2	Nyamagabe	Karama		3	1	3	1	1	1	1	0	0	1	1	0	1	0	1	1	0	0	1	1	1	1	4	4	1	1	1	4	4	4	4	1	1	1	3
1	43	1	1	2	Nyamagabe	Karama		8	1	5	1	0	1	1	0	0	1	1	0	1	0	1	0	1	1	1	1	1	1	4	4	4	1	1	4	4	4	4	1	1	1	3
1	44	2	1	2	Nyamagabe	Karama		13	1	4	1	1	1	1	0	1	1	0	0	1	1	1	0	0	0	0	1	3	4	4	4	1	4	1	4	4	4	4	1	1	1	3
1	38	1	2	2	Nyamagabe	Karama		5	1	5	1	1	1	1	0	1	1	0	1	1	1	1	0	0	0	1	1	4	1	4	4	4	1	1	4	4	4	4	1	1	1	1
1	55	1	4	2	Nyamagabe	Ngoma		11	1	5	1	1	1	1	0	0	0	0	1	1	1	0	0	0	0	1	1	2	1	3	4	1	1	1	4	4	4	4	1	1	2	3
1	48	2	1	2	Nyamagabe	Ngoma		1	1	5	1	1	1	1	0	0	1	0	0	1	1	1	1	0	0	1	1	2	1	4	4	1	1	1	4	4	4	4	1	1	1	3
1	55	1	1	2	Nyamagabe	Ngoma		21	1	5	1	1	1	1	1	0	0	1	0	0	1	0	1	0	0	1	1	2	1	4	4	1	2	1	4	4	4	4	1	1	1	3
1	34	1	2	2	Nyamagabe	Ngoma		3	1	4	1	1	1	1	0	0	1	0	0	1	1	1	1	0	0	1	1	2	1	4	4	1	2	1	4	4	4	4	1	1	1	3
1	39	2	1	2	Nyamagabe	Ngoma		4	1	5	1	1	1	1	0	0	1	0	0	1	1	1	0	0	0	1	1	2	1	3	4	1	2	1	4	4	4	4	1	1	2	3
1	49	2	1	2	Nyamagabe	Ngoma		8	1	5	1	1	1	1	0	0	0	1	1	1	1	0	1	0	0	0	1	3	1	2	4	1	3	1	2	4	4	4	1	1	1	2
1	50	2	1	2	Nyamagabe	Ngoma		26	1	4	1	1	1	1	0	0	1	0	1	1	1	0	0	0	0	0	1	4	1	2	4	1	3	1	3	4	4	4	1	1	1	3
1	44	2	4	2	Nyamagabe	Karama		9	1	6	1	1	1	1	0	0	1	0	0	1	1	1	0	0	0	1	1	3	1	3	4	1	2	1	3	4	4	4	1	1	1	2
1	58	2	4	4	Nyamagabe	Karama		14	1	5	1	1	1	1	0	0	1	0	1	1	1	1	0	0	0	1	1	3	1	2	4	1	2	1	2	4	4	4	1	1	1	2
1	39	2	2	2	Nyamagabe	Karama		12	1	5	1	1	1	1	0	0	0	0	1	1	1	0	0	0	0	1	1	4	1	2	4	1	3	1	2	4	4	4	2	1	1	2
1	50	2	3	2	Nyamagabe	Karama		27	1	5	1	1	1	1	0	0	1	2	0	1	1	0	0	0	0	1	1	3	1	2	4	1	3	1	2	4	4	4	1	1	1	2
1	49	2	1	2	Nyamagabe	Karama		14	1	4	1	1	1	1	0	0	1	0	0	1	1	1	0	0	0	1	1	4	1	2	4	1	3	1	2	4	4	4	1	1	1	3
1	44	1	1	2	Nyamagabe	Ngoma		2	1	5	1	1	1	1	0	0	1	1	1	1	1	1	0	0	0	1	1	3	1	2	4	1	3	1	2	4	4	4	1	1	1	3
1	32	2	1	3	Nyamagabe	Ngoma		14	1	6	1	1	1	1	0	0	1	0	0	1	0	1	0	0	0	1	1	1	1	1	4	1	2	1	1	4	4	4	1	1	1	2
1	57	2	1	2	Nyamagabe	Ngoma		13	1	6	1	1	1	1	0	0	1	1	0	1	0	1	1	0	1	1	1	3	1	3	4	1	3	1	3	4	4	4	1	1	1	3
1	36	2	1	2	Nyamagabe	Ngoma		9	1	5	1	1	1	1	0	0	1	1	2	1	0	1	1	0	0	1	1	4	1	4	4	1	1	1	1	4	4	4	4	1	1	2
1	64	1	1	2	Nyamagabe	Ngoma		14	1	6	1	1	1	1	1	1	1	0	1	1	0	1	0	0	0	1	1	3	1	1	4	1	1	1	1	4	4	4	4	1	1	3
1	37	1	1	2	Nyamagabe	Karama		17	1	6	1	1	1	1	0	2	1	1	2	1	0	1	1	0	0	1	1	1	1	1	4	1	1	1	4	4	3	2	3	1	1	3
1	36	2	1	2	Nyamagabe	Ngoma		5	1	6	1	1	1	1	1	1	1	0	0	1	0	1	0	0	0	1	1	3	1	4	4	1	1	1	4	4	4	4	1	1	1	3
1	41	2	1	2	Nyamagabe	Ngoma		12	1	6	1	1	1	1	1	1	0	0	1	1	0	1	2	0	0	1	1	1	1	4	4	1	1	1	3	4	4	4	3	1	1	3
1	43	2	1	2	Nyamagabe	Ngoma		11	1	4	1	1	1	1	0	1	1	0	2	1	0	1	1	0	0	1	1	4	1	4	4	1	4	1	3	4	4	4	1	1	3	3
1	49	2	1	2	Nyamagabe	Karama		13	1	6	1	1	1	1	1	1	1	1	1	1	0	0	1	1	1	1	1	3	1	1	4	1	3	1	1	4	4	4	3	1	3	3
1	54	2	1	2	Nyamagabe	Karama		16	1	1	1	1	1	0	0	0	1	1	0	0	0	0	0	0	0	1	1	1	1	4	4	4	4	1	3	4	4	4	4	1	2	3
1	39	2	1	2	Nyamagabe	Karama		7	1	5	1	1	1	1	0	0	1	0	0	1	0	1	0	0	0	1	1	4	1	1	4	1	4	1	1	4	4	4	1	1	1	2
1	49	2	1	2	Nyamagabe	Karama		14	1	5	1	1	1	1	0	0	1	1	1	1	0	1	0	0	0	1	1	4	1	4	4	1	3	1	1	4	4	4	3	1	1	2
1	65	2	1	2	Nyamagabe	Karama		20	1	5	1	1	1	1	1	2	1	0	1	1	0	1	1	0	0	1	1	4	1	1	4	1	4	1	1	4	4	4	1	1	1	3
1	66	1	1	2	Nyamagabe	Ngoma		14	1	6	1	1	1	1	0	0	1	0	0	1	0	0	0	0	0	1	1	4	1	1	4	4	4	1	1	4	4	4	4	1	1	2
1	64	2	1	2	Nyamagabe	Ruhunga		10	0		2	1	1	1	1	0	1	0	0	1	0	1	1	0	0	1	1	1	2	3	4	1	2	2	3	3	4	4	1	1	1	2
1	58	2	1	2	Nyamagabe	Gashiha		11	0		1	1	1	1	0	1	1	1	1	1	0	1	0	0	0	1	2	2	2	3	3	2	2	1	3	3	4	4	1	1	1	2
1	56	2	1	2	Nyamagabe	Gashiha		18	0		2	1	1	1	2	2	2	2	2	1	0	1	1	1	0	1	2	2	2	3	3	2	2	2	3	3	4	4	1	1	1	2
1	48	2	2	2	Nyamagabe	Gashiha		18	0		2	1	1	2	2	2	2	0	1	1	0	1	1	1	0	1	2	2	2	3	3	1	2	2	3	3	4	4	1	1	1	3
1	32	2	2	2	Nyamagabe	Ruhunga		1	0		2	1	1	1	0	0	1	1	0	0	0	0	0	0	0	0	2	3	1	2	3	2	3	2	2	3	4	4	1	1	1	3
1	37	2	1	2	Nyamagabe	Uwindekezi		13	0		1	1	1	1	1	0	1	1	1	1	0	1	1	0	0	1	2	2	1	3	3	2	2	2	3	4	4	4	1	1	1	2
1	50	2	1	2	Nyamagabe	Uwindekezi		12	1	5	1	1	1	1	1	1	1	1	1	1	0	1	1	0	0	1	2	2	2	3	3	2	2	2	3	3	4	4	1	1	1	3
1	60	2	1	2	Nyamagabe	Uwindekezi		3	1	6	1	1	1	1	1	0	1	1	2	1	0	1	1	0	0	1	1	3	2	3	3	2	3	2	3	3	1	4	4	1	1	2
1	47	2	1	2	Nyamagabe	Uwindekezi		12	1	5	1	1	1	1	1	1	1	1	1	1	0	1	1	0	0	1	2	2	2	3	3	2	2	1	3	3	4	4	1	1	1	3
1	48	2	4	2	Nyamagabe	Karama		8	1	5	2	1	1	1	0	0	1	1	1	1	0	1	1	0	0	0	2	3	2	2	3	2	2	2	2	3	4	4	1	1	1	2
1	41	2	2	2	Nyamagabe	Karama		8	1	4	0	2	2	2	2	2	2	0	0	1	0	1	1	0	0	0	3	2	1	2	2	2	2	2	2	3	4	4	1	1	1	2
1	46	2	1	2	Nyamagabe	Ngoma		3	0		1	1	1	1	0	0	0	2	0	0	0	0	0	1	0	0	3	2	2	3	3	3	3	3	3	3	4	4	1	1	1	3
1	57	2	4	2	Nyamagabe	Ngoma		7	1	6	1	1	1	1	1	1	1	1	1	1	0	1	1	0	0	1	2	3	1	3	3	2	3	2	3	3	4	4	1	1	1	3
1	53	2	1	2	Nyamagabe	Karama		24	1	5	1	1	1	1	0	0	1	0	0	1	0	0	0	0	0	1	2	2	1	3	3	2	2	1	3	3	4	4	1	1	1	3
1	31	1	2	2	Nyamagabe	Gatovu		3	1	4	1	1	1	1	0	1	1	0	0	1	0	1	0	0	0	1	1	1	2	1	4	1	1	2	2	4	4	4	1	1	1	1
1	58	2	1	2	Nyamagabe	Gatovu		13	1	5	1	1	1	1	0	0	1	0	0	1	0	1	0	0	0	1	1	1	1	3	4	1	1	1	3	4	4	4	3	1	1	3
1	59	2	1	4	Nyamagabe	Gatovu		13	1	5	1	1	1	1	0	1	1	1	1	1	0	1	1	0	0	1	1	1	1	3	4	1	1	1	3	4	4	4	3	1	1	3
1	31	2	2	2	Nyamagabe	Gatovu		3	1	5	2	1	1	1	2	1	1	0	0	1	1	1	0	0	0	1	1	3	1	4	3	1	3	1	1	4	4	4	1	1	1	3
1	26	2	1	2	Nyamagabe	Gatovu		2	1	5	1	1	1	1	1	0	1	0	0	1	0	1	0	1	0	1	1	1	1	3	4	1	1	1	4	4	4	4	4	1	1	3
1	40	2	1	2	Nyamagabe	Gatovu		11	1	5	1	1	1	0	0	0	0	1	1	1	0	1	1	0	0	1	1	1	1	4	4	1	1	1	4	4	4	4	3	1	1	3
1	62	1	1	2	Nyamagabe	Gatovu		15	1	4	1	1	1	1	1	0	1	1	0	1	0	1	0	0	0	1	1	3	1	4	4	1	3	1	3	4	4	4	3	1	1	3
1	46	2	1	2	Nyamagabe	Gatovu		7	1	5	1	1	1	1	1	1	2	1	1	1	0	1	1	0	0	1	1	1	1	1	4	1	1	1	1	4	4	4	3	1	1	3
1	42	2	1	2	Nyamagabe	Gatovu		1	1	6	1	1	1	1	0	0	0	0	1	1	1	1	0	0	0	1	1	3	1	3	4	1	3	1	3	4	4	4	3	1	1	3
1	42	2	1	2	Nyamagabe	Gatovu		2	1	5	1	1	1	1	2	0	0	0	1	1	1	1	1	0	0	1	1	2	1	3	4	1	2	1	4	4	4	4	2	1	1	3
1	43	2	4	2	Nyamagabe	Gatovu		23	1	4	1	1	1	1	0	0	1	0	0	1	1	0	0	0	0	0	1	3	1	3	4	1	1	1	4	4	4	4	3	1	1	3
1	52	2	1	2	Nyamagabe	Gatovu		4	1	5	1	1	1	1	1	0	0	0	1	1	1	0	0	0	0	0	1	3	1	3	4	1	2	1	3	4	4	4	1	1	1	3
1	38	1	1	2	Nyamagabe	Gatovu		0	0		1	1	1	2	0	0	1	0	0	1	0	0	1	0	0	1	1	2	1	3	4	1	3	1	3	4	4	4	3	1	1	2
1	61	2	1	4	Nyamagabe	Gatovu		18	1	6	1	1	1	1	0	0	1	1	1	1	1	1	1	0	0	1	1	2	1	3	4	1	2	1	3	4	4	4	1	1	1	3
1	52	2	1	2	Nyamagabe	Gatovu		8	1	2	1	1	1	2	0	0	1	0	1	1	0	1	0	0	0	1	1	2	1	3	4	1	2	1	3	4	4	4	1	1	1	3
1	37	2	1	2	Nyamagabe	Gatovu		2	1	5	1	1	1	1	0	0	1	0	0	1	0	1	0	0	0	1	1	2	1	3	4	1	2	1	3	4	4	4	3	1	1	3
1	31	1	1	2	Nyamagabe	Gatovu		4	1	6	1	1	1	1	1	0	1	0	1	1	1	1	0	0	0	1	1	1	1	2	4	1	4	1	2	4	4	4	1	4	4	1
1	49	2	1	2	Nyamagabe	Gatovu		19	1	4	1	1	1	1	0	1	1	0	1	1	1	1	1	0	0	1	1	1	1	4	4	4	1	1	3	4	4	4	1	4	4	3
1	39	2	1	2	Nyamagabe	Gatovu		7	1	4	1	1	1	1	0	0	1	0	1	1	0	1	0	0	0	1	4	1	1	1	1	1	1	1	1	3	4	4	4	4	4	3
1	41	1	1	2	Nyamagabe	Gatovu		2	1	4	1	1	1	1	0	0	1	0	0	1	0	1	0	0	0	1	1	1	1	1	4	1	1	1	4	4	4	4	3	1	1	3
1	45	2	1	2	Nyamagabe	Ngoma		2	1	5	0	1	1	1	0	0	1	0	1	1	0	1	0	0	0	1	3	1	1	3	4	1	1	1	3	4	3	4	3	1	1	3
1	40	2	1	2	Nyamagabe	Ngoma		2	1	6	1	1	1	1	0	0	1	1	0	1	0	0	1	0	0	1	1	3	1	4	4	1	1	1	3	4	4	4	1	1	1	2
1	38	2	1	2	Nyamagabe	Ngoma		2	1	6	1	1	1	1	0	2	1	0	1	1	0	1	1	0	0	1	1	3	1	1	4	1	4	1	4	4	4	4	1	1	1	2
1	42	1	1	2	Nyamagabe	Ngoma		2	1	6	1	1	1	1	0	2	0	2	1	1	0	1	0	0	1	1	1	1	1	4	4	1	1	1	4	4	4	4	4	1	1	3
1	35	1	1	2	Nyamagabe	Ngoma		2	1	5	1	1	1	1	0	0	0	0	1	1	1	0	0	0	0	1	1	3	1	2	4	1	2	1	3	4	4	4	2	1	1	3
1	48	1	4	2	Nyamagabe	Karama		10	1	6	1	1	1	1	0	0	0	1	1	0	0	1	0	0	0	1	1	1	1	4	4	1	1	1	1	4	4	4	4	1	1	3
1	57	1	4	2	Nyamagabe	Karama		10	1	4	1	1	1	1	0	0	1	0	0	1	1	1	0	1	0	1	4	4	1	4	4	4	1	1	4	4	1	4	4	1	1	3
1	48	2	1	2	Nyamagabe	Karama		3	1	6	1	1	1	1	0	0	1	0	0	1	0	1	0	0	0	1	4	1	1	4	4	1	1	1	4	4	4	4	4	4	4	2
1	37	1	1	2	Nyamagabe	Karama		4	0		2	2	2	2	2	2	2	2	2	1	0	1	1	0	0	1	1	1	2	3	4	1	2	2	3	4	4	4	1	1	1	3
1	38	1	1	2	Nyamagabe	Karama		1	0		0	1	1	1	0	0	1	0	1	1	1	1	0	0	0	1	1	2	1	3	3	1	2	1	3	4	4	4	3	1	1	3
1	43	1	2	2	Nyamagabe	Karama		3	0		1	0	1	1	0	0	1	1	2	0	1	0	1	0	0	1	1	3	1	3	4	1	2	2	3	4	4	4	1	1	1	2
1	33	2	1	2	Nyamagabe	Karama		5	1	4	1	1	1	1	1	1	2	0	1	1	0	1	1	0	0	1	1	2	1	2	4	1	2	1	3	4	4	4	1	1	1	2
1	38	1	1	2	Nyamagabe	Ngambi		6	1	5	2	1	1	1	0	1	1	1	0	1	0	1	1	0	0	1	1	2	1	2	3	1	2	1	2	4	4	4	1	1	1	3
1	48	2	2	2	Nyamagabe	Ngambi		10	1	3	2	1	1	1	0	0	1	0	0	1	0	1	0	0	0	1	2	3	2	3	4	1	1	2	3	4	4	4	1	1	1	3
1	47	2	1	2	Nyamagabe	Ngambi		13	1	5	1	1	1	1	0	0	1	0	2	1	0	1	0	0	0	1	2	3	2	2	4	1	1	2	1	4	4	4	1	1	3	3
1	59	2	1	2	Nyamagabe	Ngambi		13	0		2	1	1	1	1	2	1	0	0	1	0	1	0	1	0	1	1	2	2	3	4	1	1	1	3	4	4	4	1	1	1	3
1	43	2	1	2	Nyamagabe	Ngambi		3	1	5	1	1	1	1	1	1	0	0	0	1	0	1	0	0	0	1	1	2	1	2	4	2	2	2	2	4	3	4	3	1	1	3
1	55	2	1	2	Nyamagabe	Mutiwingoma		20	1	6	0	1	0	0	0	0	0	0	0	1	0	0	0	0	0	0	1	3	2	2	4	1	2	2	3	4	4	4	1	1	1	3
1	52	1	1	2	Nyamagabe	Mutiwingoma		10	1	5	1	1	1	1	0	1	0	0	2	1	0	0	0	0	0	0	1	3	2	3	3	1	2	1	3	4	4	4	1	1	1	3
1	51	1	1	2	Nyamagabe	Mutiwingoma		3	1	5	1	1	1	1	0	0	1	0	0	1	0	1	0	0	0	1	2	2	1	3	3	1	2	1	3	4	4	4	1	1	1	2
1	44	1	5	2	Nyamagabe	Mutiwingoma		7	1	5	0	1	1	1	0	0	0	0	1	1	0	1	1	0	0	1	1	3	1	2	4	1	2	1	3	4	4	4	1	1	1	3
1	46	2	1	2	Nyamagabe	Mutiwingoma		14	1	5	1	1	0	1	2	0	1	0	1	1	0	1	0	0	0	1	1	2	1	3	4	1	2	1	3	4	4	4	1	1	1	3
1	51	2	1	2	Nyamagabe	Mutiwingoma		17	0		1	1	1	1	0	0	1	0	0	1	0	1	0	0	0	0	1	3	1	2	3	1	2	2	3	3	4	4	1	1	1	2
1	45	2	2	2	Nyamagabe	Mutiwingoma		11	1	3	1	1	1	1	0	0	1	0	0	1	1	1	0	1	0	1	1	2	1	3	3	1	2	1	3	4	4	4	1	1	1	2
1	56	2	1	2	Nyamagabe	Mutiwingoma		13	1	5	1	1	1	1	1	1	1	0	1	1	1	1	0	0	0	1	1	3	1	3	4	1	3	1	3	4	4	4	1	1	1	2
1	49	2	1	2	Nyamagabe	Mutiwingoma		10	1	4	1	1	1	1	0	1	1	2	1	1	1	1	2	0	0	1	1	2	1	3	4	1	2	1	3	4	4	4	1	1	1	3
1	54	2	1	2	Nyamagabe	Mutiwingoma		2	1	6	1	1	1	1	1	1	1	0	1	1	1	1	0	0	0	1	1	2	1	3	4	1	2	1	3	4	4	4	1	1	1	3
1	47	2	4	2	Nyamagabe	Mutiwingoma		3	1	6	1	1	1	0	0	0	1	1	2	1	1	1	1	0	0	1	1	3	1	2	4	1	2	1	3	4	4	4	2	1	1	3
1	51	1	2	2	Nyamagabe	Mutiwingoma		8	1	4	1	1	1	1	2	1	0	0	1	1	1	1	0	0	0	1	1	3	1	3	4	1	2	1	4	4	4	4	1	1	1	2
1	51	1	4	2	Nyamagabe	Mutiwingoma		11	1	5	1	1	1	1	1	0	1	1	0	1	1	0	0	0	0	1	1	2	1	4	4	1	2	1	4	4	4	4	1	1	1	3
1	42	2	1	2	Nyamagabe	Mutiwingoma		3	1	5	1	1	1	1	0	1	1	1	1	1	0	1	1	0	0	1	1	4	1	1	4	1	4	1	1	4	4	4	2	1	1	2
1	63	1	1	2	Nyamagabe	Mutiwingoma		25	1	5	1	1	1	1	0	1	1	0	1	1	0	1	0	0	0	1	1	3	1	4	4	1	4	1	3	1	4	4	1	1	1	2
1	52	2	1	2	Nyamagabe	Mutiwingoma		18	1	1	1	1	1	0	0	0	0	1	0	1	0	0	0	0	0	1	1	4	1	1	4	1	4	1	1	4	4	4	1	1	1	2
1	46	2	1	2	Nyamagabe	Mutiwingoma		3	1	5	1	1	1	0	0	1	2	0	1	1	0	1	0	0	1	0	1	1	1	1	4	1	1	1	2	4	4	4	1	1	1	2
1	61	2	1	2	Nyamagabe	Mutiwingoma		10	1	5	1	1	1	1	0	1	1	0	1	1	0	1	0	0	1	1	1	2	1	4	4	1	2	1	3	4	4	4	1	1	1	3
1	46	2	2	2	Nyamagabe	Mutiwingoma		11	1	5	1	1	1	1	1	0	1	0	0	1	0	1	0	0	0	1	1	3	1	1	4	1	4	1	4	4	4	4	4	1	1	2
1	42	1	1	2	Nyamagabe	Ngambi		10	1	6	2	1	1	1	1	0	1	1	0	1	0	0	1	0	0	1	2	3	1	2	3	2	3	2	3	3	4	4	1	1	1	3
1	51	2	4	4	Nyamagabe	Ngambi		11	1	5	1	1	1	1	0	2	0	1	2	1	0	1	1	0	0	1	3	3	3	3	3	2	2	1	2	3	4	4	1	1	1	3
1	35	2	2	2	Nyamagabe	Ngambi		4	1	6	2	1	1	2	1	0	2	2	1	1	0	0	0	0	0	1	2	2	2	3	3	2	2	1	3	3	4	4	2	1	1	3
1	36	1	1	2	Nyamagabe	Ngambi		2	1	5	1	1	1	1	0	1	2	2	1	1	0	1	1	0	0	1	2	2	2	2	3	2	3	3	3	4	4	4	1	1	3	3
1	61	2	1	2	Nyamagabe	Ngambi		10	1	6	1	1	1	1	1	2	1	1	1	1	0	1	1	0	0	1	2	3	2	3	3	3	3	2	3	3	4	4	1	1	1	2
1	57	2	2	4	Nyamagabe	Ngambi		11	1	3	1	0	1	1	1	0	1	0	0	1	0	0	0	0	0	1	2	3	2	2	3	2	2	2	2	3	4	4	1	1	1	3
1	46	2	1	2	Nyamagabe	Ngambi		3	1	5	1	1	1	1	1	1	1	1	1	1	0	1	0	0	0	1	2	3	1	3	3	2	3	2	3	3	4	4	1	1	1	2
1	36	1	1	2	Nyamagabe	Ngambi		2	1	5	1	1	1	1	0	0	1	0	2	1	0	1	0	0	0	1	4	4	1	4	4	4	1	1	1	4	4	4	3	1	1	3
1	42	1	1	2	Nyamagabe	Ngambi		7	1	6	0	1	1	1	0	1	1	0	0	1	0	1	0	0	0	1	4	4	1	1	4	1	4	1	4	4	4	4	1	1	1	3
1	44	1	2	2	Nyamagabe	Ngambi		10	1	6	1	1	1	1	0	0	0	0	0	0	1	1	0	0	0	1	4	1	1	4	4	4	1	1	4	4	4	4	4	1	1	3
1	28	2	2	2	Nyamagabe	Ngambi		5	1	5	0	1	1	1	0	0	1	0	0	1	0	1	0	0	0	1	1	4	1	4	4	4	1	1	4	4	4	4	1	1	1	3
1	51	1	1	2	Nyamagabe	Ngambi		13	1	4	1	0	1	1	0	0	1	1	1	1	0	1	0	0	0	1	1	4	1	4	4	4	1	1	4	4	4	4	1	1	1	3
1	42	2	1	3	Nyamagabe	Ngambi		4	1	5	1	1	1	1	1	1	1	1	1	1	0	1	1	0	0	1	1	4	4	1	4	1	1	1	1	4	4	4	1	1	1	3
1	48	2	1	2	Nyamagabe	Gakanka		3	1	4	0	0	1	1	0	0	0	2	2	1	0	1	1	0	0	1	3	3	3	2	4	1	1	1	2	4	4	4	1	1	1	2
1	46	2	1	2	Nyamagabe	Gakanka		12	1	2	1	0	1	0	0	0	1	0	0	1	0	1	0	0	0	0	1	3	1	1	3	1	1	3	3	4	4	4	3	1	1	2
1	53	2	1	2	Nyamagabe	Gakanka		12	1	4	2	1	1	1	0	0	0	2	2	1	0	1	0	0	0	1	3	3	3	3	3	1	2	2	2	4	4	4	3	3	3	1
1	35	2	1	2	Nyamagabe	Gakanka		12	1	4	1	1	1	1	0	0	1	0	0	1	0	1	0	0	0	1	1	3	1	2	4	1	1	1	1	4	4	4	1	1	1	1
1	25	2	2	2	Nyamagabe	Gakanka		1	0		1	0	0	0	0	0	1	0	0	1	0	1	0	0	0	1	3	3	3	3	4	2	2	2	3	3	3	4	3	1	3	3
1	42	2	1	2	Nyamagabe	Gakanka		3	0		1	1	1	1	1	2	2	2	2	1	0	1	2	0	0	1	1	1	1	3	4	1	2	1	2	3	3	4	1	1	3	3
1	33	1	1	2	Nyamagabe	Rususa		13	1	6	1	1	1	0	0	0	0	1	1	1	0	1	0	0	0	1	1	1	1	1	4	1	1	1	1	4	4	4	1	1	1	3
1	42	1	1	3	Nyamagabe	Rususa		7	1	3	1	1	1	1	0	2	1	0	1	1	0	1	1	0	0	0	1	1	1	4	4	1	1	1	1	4	4	4	3	1	1	2
1	37	2	1	2	Nyamagabe	Rususa		2	1	5	1	1	1	1	0	0	1	0	1	1	0	1	0	0	0	1	1	1	1	1	1	1	4	1	1	4	4	4	4	1	1	2
1	43	2	1	2	Nyamagabe	Rususa		13	1	5	1	1	1	1	1	1	1	0	1	1	0	1	0	0	0	1	1	1	1	4	4	1	1	1	4	4	4	4	3	1	1	2
1	48	2	1	2	Nyamagabe	Rususa		5	1	5	1	1	1	1	1	1	0	0	1	1	0	1	1	0	0	1	1	1	1	4	4	1	1	1	3	4	4	4	3	3	1	2
1	39	1	1	2	Nyamagabe	Kizi		7	1	5	2	0	1	1	0	0	1	1	2	1	0	1	1	0	0	1	1	3	1	3	4	1	2	2	3	4	4	4	3	1	1	3
1	46	2	1	2	Nyamagabe	Kizi		7	1	5	1	1	1	1	0	0	1	1	0	1	0	1	1	0	0	1	1	2	1	2	4	1	2	1	3	4	4	4	1	1	1	2
1	33	2	1	2	Nyamagabe	Kizi		2	0		2	1	1	1	1	1	2	1	1	1	1	1	1	0	0	1	1	2	1	3	4	1	2	1	3	4	4	4	1	1	1	2
1	41	2	1	2	Nyamagabe	Kizi		4	1	3	2	1	1	1	0	1	1	0	1	1	0	1	1	0	1	1	1	3	1	3	4	1	2	1	3	4	4	4	1	1	1	2
1	43	1	1	2	Nyamagabe	Gakanka		14	1	5	1	1	1	0	0	0	1	0	0	1	1	1	0	0	0	0	1	3	1	3	4	1	3	1	4	4	4	4	1	1	1	3
1	49	2	2	2	Nyamagabe	Gakanka		4	1	5	1	1	1	1	0	0	1	2	0	1	1	1	0	0	0	1	1	3	1	2	4	1	2	1	4	4	4	4	2	1	1	2
1	50	2	2	2	Nyamagabe	Gakanka		6	1	3	1	1	1	1	0	0	0	0	0	1	1	1	0	0	0	1	1	3	1	2	4	1	2	1	4	4	4	4	1	1	1	3
1	44	1	2	2	Nyamagabe	Gakanka		12	1	3	1	1	1	1	2	0	1	0	0	1	1	1	0	0	0	0	1	3	1	3	4	1	2	1	4	4	4	4	1	1	1	2
1	60	2	1	2	Nyamagabe	Gakanka		12	1	3	1	1	1	1	1	1	1	0	1	1	1	1	1	0	0	1	1	3	1	3	4	1	2	1	3	4	4	4	1	1	1	2
1	53	2	4	2	Nyamagabe	Gakanka		12	1	5	1	1	1	1	0	0	1	0	1	1	1	1	1	0	0	1	1	2	1	3	1	1	3	1	4	4	4	4	1	1	1	2
1	37	1	2	2	Nyamagabe	Gakanka		11	1	3	1	2	1	1	2	0	2	2	1	1	1	0	0	0	0	1	2	2	1	3	4	1	3	1	4	4	4	4	2	1	1	3
1	44	1	1	2	Nyamagabe	Gakanka		13	1	3	1	1	1	1	2	0	1	0	1	1	1	1	0	0	0	1	1	2	1	3	4	1	2	1	4	4	4	4	2	1	1	3
1	31	1	1	2	Nyamagabe	Gakanka		3	1	4	1	1	1	1	2	0	1	2	1	1	1	1	1	0	0	1	1	3	1	2	4	1	2	1	4	4	4	4	2	1	1	3
1	36	2	2	2	Nyamagabe	Gakanka		12	1	3	1	1	1	1	0	0	0	1	1	1	0	1	1	0	0	1	2	3	2	3	3	2	2	2	3	3	4	4	1	2	2	2
1	55	2	2	2	Nyamagabe	Gakanka		15	1	1	2	1	1	1	0	0	2	2	2	1	0	1	1	0	1	1	2	2	2	3	3	2	2	2	3	3	4	4	2	3	1	3
1	35	2	1	2	Nyamagabe	Gakanka		3	0		1	0	1	1	0	0	0	0	0	1	0	1	1	0	0	1	2	1	2	2	3	2	3	2	2	3	4	4	3	1	2	3
1	33	1	1	2	Nyamagabe	Gakanka		2	1	5	1	1	1	1	1	0	1	1	0	1	0	1	1	1	0	1	2	2	2	3	3	2	2	2	3	3	4	4	1	1	1	2
1	38	2	1	2	Nyamagabe	Gakanka		3	0		1	2	1	1	2	2	2	2	2	1	0	1	1	0	0	1	2	3	2	2	3	2	3	1	2	3	4	4	1	1	1	2
1	51	2	1	4	Nyamagabe	Gakanka		10	1	4	0	1	1	1	0	0	0	0	0	1	0	0	1	0	0	0	3	3	2	3	3	2	2	2	3	3	4	4	1	1	1	2
1	48	2	1	2	Nyamagabe	Gakanka		3	0		2	1	1	1	2	2	2	2	2	1	0	2	2	2	2	1	2	3	2	3	3	3	3	2	3	3	4	4	1	2	1	3
1	35	2	1	2	Nyamagabe	Gakanka		3	0		2	2	1	2	0	2	1	2	2	1	0	0	0	2	0	1	3	3	3	3	3	3	3	3	3	3	4	4	3	1	1	3
1	41	2	1	2	Nyamagabe	Kizi		3	1	6	1	1	1	1	0	1	1	0	0	1	0	1	0	1	1	1	1	1	1	4	4	1	1	1	4	4	4	4	1	1	1	3
1	38	2	1	2	Nyamagabe	Kizi		2	1	6	1	1	1	1	0	0	1	0	0	1	0	1	0	0	0	1	1	4	1	4	4	4	1	1	4	4	4	4	1	1	1	3
1	28	2	1	2	Nyamagabe	Kizi		1	0		1	1	1	1	1	1	1	0	0	1	0	1	0	0	0	1	1	4	1	1	4	1	1	1	4	4	4	4	1	1	1	3
1	59	2	1	4	Nyamagabe	Kizi		10	1	6	1	1	1	1	0	0	1	0	1	1	0	2	0	0	0	1	1	1	1	4	4	1	1	1	4	4	4	4	3	1	1	3
2	46	1	2	2	Nyamagabe	Masangano	Nkore Primary School	21	0		1	1	1	0	0	0	1	0	0	1	0	1	0	0	0	1	1	1	2	3	4	1	1	2	4	4	4	4	1	1	1	3
2	60	1	2	2	Nyamagabe	Masangano	Nkore Primary School	40	0		1	1	1	1	0	0	1	0	0	1	0	1	0	0	0	1	1	1	2	3	4	1	1	2	3	4	4	4	3	1	1	2
2	27	1	2	2	Nyamagabe	Masangano	Nkore Primary School	4	0		1	1	1	1	0	0	1	0	0	1	0	1	0	0	0	1	1	1	1	3	3	1	1	1	3	4	4	4	3	1	1	3
2	39	2	2	2	Nyamagabe	Masangano	Nkore Primary School	20	0		1	0	1	1	0	0	1	2	2	1	0	1	0	0	2	1	1	2	2	4	4	1	2	2	3	4	4	4	2	1	1	3
2	23	2	2	2	Nyamagabe	Masangano	Nkore Primary School	3	0		1	1	1	1	0	0	1	0	0	1	0	1	0	0	0	1	1	1	1	3	4	1	1	1	3	4	4	4	3	1	2	3
2	30	2	2	2	Nyamagabe	Masangano	Nkore Primary School	3	0		1	1	1	1	0	0	1	0	0	1	0	1	0	0	0	1	1	3	2	2	4	2	2	2	2	3	4	4	1	1	1	2
2	28	2	2	2	Nyamagabe	Masangano	Nkore Primary School	0	0		1	1	1	0	0	0	1	0	0	1	0	1	0	0	0	1	1	2	1	3	4	1	2	1	3	4	3	4	3	1	1	3
2	25	2	2	2	Nyamagabe	Masangano	Nkore Primary School	3	0		1	1	1	0	0	1	1	0	0	1	0	1	0	0	0	1	1	3	2	3	3	1	2	2	3	4	4	4	1	1	1	2
2	26	1	2	2	Nyamagabe	Masangano	Nkore Primary School	1	0		1	1	1	1	0	1	1	1	0	1	0	1	1	0	0	1	2	1	2	3	3	2	2	1	3	3	4	4	2	1	1	2
2	33	2	2	2	Nyamagabe	Masangano	Nkore Primary School	10	0		0	1	1	0	0	0	1	0	1	1	0	1	0	0	0	0	1	1	2	2	4	1	2	2	3	4	4	4	2	3	1	3
2	42	2	2	2	Nyamagabe	Masangano	Nkore Primary School	21	0		1	1	1	1	0	0	1	0	0	1	0	1	1	0	0	1	1	3	2	2	4	4	2	2	4	4	4	4	1	1	1	3
2	25	1	2	1	Nyamagabe	Masangano	Nkore Primary School	2	0		1	1	1	0	0	0	1	0	0	1	0	1	0	0	0	1	1	2	1	3	3	1	2	2	3	3	4	4	3	1	1	2
2	39	1	3	2	Nyamagabe	Masangano	Nkore Primary School	16	0		1	1	1	1	0	0	1	1	0	1	0	1	1	0	0	1	1	2	2	2	3	1	2	2	2	4	4	4	1	1	1	2
1	27	1	1	2	Nyamagabe	Masangano		1	0		1	1	1	1	0	0	1	0	0	1	0	1	0	0	0	1	1	1	1	3	4	1	1	2	3	4	4	4	1	1	1	1
1	31	1	2	2	Nyamagabe	Masangano		0	0		1	1	1	1	0	0	1	1	1	1	0	1	1	0	0	1	2	2	2	3	4	2	2	2	3	4	4	4	3	1	1	3
1	35	1	2	2	Nyamagabe	Masangano		0	1	6	1	1	1	1	0	0	1	0	0	1	0	1	1	0	0	1	1	2	2	3	4	1	1	2	3	4	4	4	3	1	1	3
2	51	2	2	1	Nyamagabe	Masagara	Masagara Primary School	26	0		1	1	1	1	0	2	2	2	2	1	1	1	2	0	0	1	1	2	1	2	4	1	2	1	3	4	4	4	3	1	1	3
2	35	1	2	2	Nyamagabe	Masagara	Masagara Primary School	9	0		1	1	1	1	1	0	1	0	0	1	1	1	1	0	1	1	1	2	1	4	4	1	2	1	4	4	3	4	3	1	1	3
2	32	2	3	2	Nyamagabe	Masagara	Masagara Primary School	6	0		1	1	1	1	1	2	2	1	0	1	1	1	0	0	0	1	1	2	1	3	4	1	2	1	4	4	4	4	1	1	1	3
2	37	2	2	2	Nyamagabe	Masagara	Masagara Primary School	15	0		1	1	1	1	0	0	1	0	0	1	1	1	1	0	0	1	1	2	1	2	4	1	2	1	3	3	4	4	4	1	1	3
2	47	1	2	2	Nyamagabe	Masagara	Masagara Primary School	1	0		1	1	1	1	1	0	1	0	1	1	1	1	0	0	0	1	1	2	1	4	4	4	2	1	4	4	4	4	1	1	1	3
2	59	1	2	2	Nyamagabe	Masagara	Masagara Primary School	34	0		1	1	1	1	1	1	0	0	0	1	1	1	0	0	0	1	1	3	1	3	4	1	2	1	4	4	4	4	2	1	1	3
2	47	2	2	2	Nyamagabe	Masagara	Masagara Primary School	20	0		1	1	1	1	0	0	1	0	0	1	1	1	0	0	0	1	1	1	1	2	4	1	2	1	3	4	4	4	1	1	1	2
2	44	2	2	2	Nyamagabe	Masagara	Masagara Primary School	21	0		1	1	1	1	0	0	1	1	2	1	1	1	1	0	0	1	1	2	1	4	4	1	2	1	4	4	4	4	1	1	1	3
2	47	1	2	2	Nyamagabe	Masagara	Masagara Primary School	19	0		1	1	1	1	0	0	1	1	2	1	1	1	1	0	1	1	1	2	1	3	4	1	2	1	4	4	4	4	1	1	1	3
2	37	2	2	2	Nyamagabe	Masagara	Masagara Primary School	19	0		1	1	1	0	0	2	1	0	2	1	1	1	1	0	0	1	1	2	1	3	4	1	2	1	4	4	4	4	1	1	1	3
2	42	2	2	2	Nyamagabe	Masagara	Masagara Primary School	17	0		1	1	1	1	1	0	1	0	0	1	1	1	1	0	0	0	1	2	1	3	4	1	2	1	4	4	4	4	1	1	1	3
2	40	2	2	2	Nyamagabe	Masagara	Masagara Primary School	13	0		1	1	1	1	0	0	1	0	0	1	1	1	0	0	0	0	1	2	1	3	4	1	2	1	4	4	4	4	1	1	1	3
2	52	1	2	2	Nyamagabe	Masagara	Masagara Primary School	26	0		1	1	1	1	0	0	1	1	0	1	1	1	0	0	0	1	1	2	1	3	4	1	2	1	4	4	4	4	1	1	1	3
2	34	1	2	2	Nyamagabe	Masagara	Masagara Primary School	9	0		1	1	1	1	2	2	2	2	2	1	1	1	1	0	0	1	1	2	1	3	4	1	2	1	3	4	4	4	2	1	1	3
2	44	1	3	2	Nyamagabe	Masagara	Masagara Primary School	23	0		1	1	1	1	0	0	1	1	1	1	1	1	1	0	0	0	1	2	1	3	4	1	2	1	4	4	4	4	2	1	1	3
2	42	2	2	2	Nyamagabe	Masagara	Masagara Primary School	10	0		1	1	1	1	0	2	1	0	0	1	1	1	0	0	0	0	1	2	1	3	4	1	2	1	4	4	4	4	1	1	1	3
2	40	2	2	2	Nyamagabe	Masagara	Masagara Primary School	13	0		1	1	1	1	0	0	1	0	0	1	1	1	0	0	0	0	1	2	1	3	4	1	2	1	4	4	4	4	1	1	1	3
1	51	1	1	2	Nyamagabe	Nyagisozi		5	1	5	0	1	1	1	0	2	0	1	2	1	0	1	1	0	2	0	1	2	1	3	4	1	2	1	3	4	4	4	3	1	1	3
1	48	2	1	2	Nyamagabe	Nyagisozi		11	1	3	1	1	1	1	2	1	1	0	1	1	0	1	1	0	0	1	1	2	1	2	4	1	2	2	2	3	4	4	1	1	1	3
1	56	2	1	4	Nyamagabe	Nyagisozi		10	1	2	0	1	1	1	0	0	1	2	1	1	0	0	0	0	0	1	1	2	1	3	4	1	2	1	3	4	4	4	1	1	1	3
1	36	2	1	2	Nyamagabe	Nyagisozi		10	1	5	1	1	1	1	2	2	1	0	1	1	0	1	0	0	0	1	1	1	1	3	4	1	2	1	3	4	4	4	1	1	1	3
1	46	2	1	2	Nyamagabe	Nyagisozi		3	1	4	1	1	1	1	2	1	1	0	1	1	0	1	0	0	0	1	1	3	1	3	4	1	2	1	3	4	4	4	3	1	1	3
1	43	1	1	2	Nyamagabe	Nyagisozi		4	1	4	1	1	1	0	0	0	0	1	0	1	0	2	0	1	0	1	1	2	2	2	3	1	2	2	3	4	4	4	3	1	1	3
1	41	1	1	2	Nyamagabe	Nyagisozi		12	1	4	1	1	1	1	0	0	1	1	0	1	0	0	1	0	0	0	1	3	1	3	4	1	2	1	3	4	4	4	1	1	1	3
1	50	2	1	2	Nyamagabe	Nyagisozi		8	1	5	1	1	1	1	0	1	1	1	0	1	0	1	0	0	1	1	1	2	1	3	4	1	2	2	3	4	4	4	1	1	1	3
1	36	2	1	2	Nyamagabe	Nyagisozi		10	1	5	1	1	1	1	0	1	2	1	1	0	0	1	1	1	0	1	1	3	1	3	4	1	2	2	3	3	4	4	1	1	1	3
1	46	1	1	2	Nyamagabe	Nyagisozi		8	1	5	1	1	1	1	0	0	1	0	1	1	0	1	1	0	0	1	1	2	1	3	3	1	2	1	3	4	4	4	3	1	1	3
2	25	1	2	1	Nyamagabe	Nyagisozi	Nyagisozi Primary School	3	0		1	1	1	1	1	0	1	0	0	1	0	1	1	0	0	0	1	1	1	4	4	3	1	1	4	4	4	3	4	1	1	2
2	40	2	3	2	Nyamagabe	Nyagisozi	Nyagisozi Primary School	18	0		1	1	1	1	0	0	1	0	1	1	0	1	1	0	0	1	1	1	1	3	4	1	1	1	4	4	4	4	1	1	1	2
2	42	1	3	2	Nyamagabe	Nyagisozi	Nyagisozi Primary School	11	0		1	1	1	1	0	0	1	1	0	1	0	1	0	0	0	1	1	3	1	4	4	1	1	1	4	4	4	4	1	1	1	2
2	42	2	2	2	Nyamagabe	Nyagisozi	Nyagisozi Primary School	8	0		1	1	1	1	1	1	1	2	1	1	0	1	1	0	0	0	1	1	1	1	4	1	1	1	1	4	4	4	4	1	1	2
2	26	1	2	1	Nyamagabe	Nyagisozi	Nyagisozi Primary School	0	0		1	1	1	1	0	1	1	1	1	1	0	1	1	2	1	1	1	1	1	4	4	4	3	1	4	4	4	1	4	1	1	2
2	30	1	2	1	Nyamagabe	Nyagisozi	Nyagisozi Primary School	0	0		1	1	1	1	1	0	1	0	0	1	0	1	0	0	0	0	1	1	1	4	4	3	1	1	4	4	4	4	1	1	1	2
2	39	2	2	2	Nyamagabe	Nyagisozi	Nyagisozi Primary School	18	0		1	1	1	2	1	1	1	0	1	1	0	1	0	0	0	1	1	1	1	3	4	1	1	1	4	4	4	4	1	1	1	2
2	62	2	2	2	Nyamagabe	Nyagisozi	Nyagisozi Primary School	43	0		1	1	1	1	0	0	1	0	0	1	0	1	0	0	0	1	1	1	1	4	4	1	1	2	4	4	4	4	1	1	1	2
2	32	1	2	2	Nyamagabe	Nyagisozi	Nyagisozi Primary School	5	0		0	1	1	1	0	0	1	2	0	1	0	1	0	1	0	1	1	1	1	4	4	1	1	1	4	4	4	4	1	1	1	2
2	21	2	2	1	Nyamagabe	Nyagisozi	Nyagisozi Primary School	0	0		1	1	1	1	0	2	1	0	2	1	0	1	2	0	0	0	1	1	1	1	4	1	1	1	1	4	4	4	4	1	1	2
2	27	2	2	2	Nyamagabe	Nyagisozi	Nyagisozi Primary School	2	0		1	1	1	1	0	0	0	1	0	1	0	0	0	0	0	1	1	4	1	1	4	2	1	1	1	4	4	4	1	1	1	3
1	45	1	1	2	Nyamagabe	Nyagisozi		25	1	5	1	1	0	1	0	0	1	0	0	1	0	1	0	0	0	1	1	4	1	4	4	1	1	1	4	4	4	4	1	1	1	3
1	27	2	1	2	Nyamagabe	Nyagisozi		0	1	6	1	1	1	1	1	2	1	1	1	1	1	1	0	0	0	1	1	4	1	1	4	2	3	1	4	4	4	4	1	1	1	3
1	49	2	1	2	Nyamagabe	Nyagisozi		12	1	5	1	1	1	1	0	0	1	0	0	1	0	1	0	0	0	1	1	4	1	4	4	1	1	1	4	4	4	4	1	1	1	3
1	54	1	1	2	Nyamagabe	Nyagisozi		12	1	5	1	1	1	1	0	1	1	0	1	1	0	1	0	0	0	1	1	3	1	4	4	1	1	1	3	4	4	4	1	1	1	3
1	59	1	1	2	Nyamagabe	Nyagisozi		11	1	5	1	1	1	1	0	0	1	0	1	1	0	1	0	0	0	1	1	4	1	4	4	1	4	1	4	4	4	1	1	1	1	3
1	47	2	2	2	Nyamagabe	Nyagisozi		19	1	4	1	1	1	1	0	0	1	0	1	1	0	1	0	0	0	1	2	4	1	1	4	2	1	1	3	4	4	4	1	1	1	3
1	33	2	2	2	Nyamagabe	Nyagisozi		2	1	5	1	1	1	1	2	2	1	0	1	1	0	1	0	0	0	1	1	4	1	4	4	1	4	1	4	4	4	4	1	1	1	3
2	46	1	2	2	Nyamagabe	Jenda	Jenda Primary School	24	0		1	1	1	1	0	0	1	0	0	1	0	0	0	0	0	1	2	2	2	3	3	2	2	2	3	3	4	4	1	3	3	3
2	20	2	2	1	Nyamagabe	Jenda	Jenda Primary School	0	0		1	1	1	1	1	2	1	0	2	1	1	2	2	1	0	1	2	3	2	3	3	2	3	2	3	2	4	4	3	1	1	2
2	31	2	2	2	Nyamagabe	Jenda	Jenda Primary School	1	0		1	1	1	1	0	0	1	0	1	1	0	1	1	0	0	1	2	2	2	3	2	2	2	1	3	2	4	4	1	3	1	2
2	39	2	2	2	Nyamagabe	Jenda	Jenda Primary School	13	0		1	1	1	1	0	0	1	0	1	1	0	1	1	0	0	1	2	2	2	3	4	2	2	1	3	4	4	4	1	1	1	2
2	28	2	2	2	Nyamagabe	Jenda	Jenda Primary School	3	0		1	1	1	1	0	0	1	1	2	1	0	1	1	0	0	1	2	2	2	3	3	2	2	2	3	3	4	4	1	1	1	2
2	47	2	2	2	Nyamagabe	Jenda	Jenda Primary School	23	0		1	1	1	0	0	0	0	2	0	0	0	1	1	0	0	1	2	2	2	3	3	2	2	2	3	3	4	4	1	2	2	2
2	31	2	2	2	Nyamagabe	Jenda	Musange Primary School	0	0		1	1	1	1	1	1	1	1	1	1	0	1	1	0	0	1	2	2	2	3	3	2	2	2	3	3	4	4	1	1	1	3
2	26	2	2	2	Nyamagabe	Jenda	Musange Primary School	0	0		2	2	2	2	2	2	2	2	2	1	0	1	0	2	2	1	3	3	1	2	3	2	2	2	2	3	4	4	3	1	1	2
2	62	1	2	2	Nyamagabe	Jenda	Musange Primary School	35	0		1	1	1	1	1	2	1	0	1	0	0	1	0	0	0	1	2	2	2	3	3	2	2	2	3	3	4	4	1	1	1	3
2	49	2	2	2	Nyamagabe	Jenda	Musange Primary School	21	0		2	1	1	2	2	2	2	2	2	1	0	1	1	0	0	1	3	3	3	3	3	2	3	2	3	3	4	4	1	1	1	2
2	43	2	2	1	Nyamagabe	Jenda	Jenda Primary School	21	0		1	1	1	1	0	0	1	1	0	1	0	1	1	0	0	1	2	3	2	3	3	2	2	2	3	3	4	4	1	1	1	2
1	64	2	2	2	Nyamagabe	Masangano		35	1	6	1	2	1	1	0	1	1	1	1	1	0	1	1	0	0	1	2	2	2	3	3	3	2	2	2	3	4	4	1	1	1	2
1	31	2	1	2	Nyamagabe	Masangano		0	0		1	1	1	1	0	0	1	0	1	1	0	0	1	1	0	1	2	2	2	3	3	2	2	2	3	3	4	4	1	1	1	3
1	45	2	4	2	Nyamagabe	Masangano		15	1	5	1	1	0	1	0	0	1	1	0	1	0	0	0	0	0	0	2	2	2	3	4	2	3	2	2	3	4	4	1	1	1	3
1	49	2	4	2	Nyamagabe	Masangano		23	1	6	1	1	1	2	0	0	2	0	0	0	0	1	0	0	0	1	2	3	2	3	3	2	3	1	3	3	4	4	1	1	1	3
1	47	2	1	2	Nyamagabe	Masangano		12	1	6	2	1	1	1	2	2	1	2	2	1	0	1	2	0	1	1	2	3	2	3	3	2	2	2	2	3	4	4	1	4	3	3
1	36	2	1	2	Nyamagabe	Masangano		1	1	6	1	1	1	1	0	0	1	1	1	1	0	1	0	0	0	1	2	3	2	3	3	2	2	2	2	3	4	4	3	3	3	3
2	52	2	2	2	Nyamagabe	Jenda	Jenda Primary School	25	0		1	1	1	0	0	0	1	0	0	0	0	1	1	0	0	1	2	2	2	2	3	2	2	2	3	3	4	4	1	4	2	2
1	43	2	1	2	Nyamagabe	Masangano		14	1	5	1	1	1	1	0	0	1	0	0	1	0	1	0	0	0	1	1	1	1	1	4	1	1	1	4	4	4	4	3	4	4	1
1	42	1	2	2	Nyamagabe	Masangano		7	1	6	1	1	1	1	0	0	1	0	1	1	0	1	1	0	1	1	4	4	1	1	4	1	4	1	1	4	4	4	4	1	1	3
1	43	1	1	2	Nyamagabe	Masangano		7	1	6	1	0	1	1	0	0	1	1	1	1	0	1	0	0	0	1	1	4	1	4	4	4	1	1	4	4	4	4	1	1	1	2
1	38	2	2	2	Nyamagabe	Masangano		3	1	4	1	0	1	1	0	0	1	0	1	0	1	1	0	0	0	1	1	1	1	1	4	1	1	1	4	4	4	4	4	1	1	3
1	38	2	1	2	Nyamagabe	Masangano		7	1	5	1	1	1	1	0	0	1	0	0	1	0	1	0	0	0	1	1	1	1	4	4	1	1	1	4	4	4	3	4	1	1	2
1	39	2	1	2	Nyamagabe	Masangano		9	1	4	1	0	1	1	1	0	0	0	1	0	0	0	0	0	0	1	4	1	1	4	4	1	1	1	4	4	4	4	4	4	4	3
1	38	2	1	2	Nyamagabe	Masangano		0	0		1	0	1	1	0	0	0	0	0	0	0	1	1	1	0	1	2	2	2	2	3	2	2	2	3	4	4	4	1	3	1	3
1	45	2	1	2	Nyamagabe	Kigeme		4	0		2	1	1	1	1	0	0	0	0	1	0	1	0	0	1	1	1	1	1	3	3	1	1	1	4	4	4	4	1	1	1	2
1	40	2	4	2	Nyamagabe	Kigeme		4	0		1	1	1	1	1	2	1	1	2	1	0	1	1	0	0	1	2	3	1	3	3	1	2	1	3	3	4	4	3	1	1	2
2	58	1	2	2	Rutsiro	Kabere	Mwufe Primary School	18	0		1	1	2	0	0	0	1	2	2	1	0	2	1	0	0	0	1	1	1	2	4	1	1	1	3	4	4	4	4	1	1	2
2	43	2	3	2	Rutsiro	Kabere	Mwufe Primary School	22	0		1	1	1	1	0	0	1	0	0	1	0	1	0	0	0	1	1	1	1	4	4	1	1	1	4	4	4	4	3	1	1	2
2	38	2	2	2	Rutsiro	Kabere	Mwufe Primary School	14	0		1	1	1	0	0	0	1	0	0	1	0	0	0	0	0	1	1	1	4	3	4	1	1	4	3	4	4	4	4	1	1	2
2	58	2	2	2	Rutsiro	Kabere	Mwufe Primary School	38	0		1	1	1	1	0	0	1	2	0	1	0	1	1	0	0	1	1	1	2	4	4	1	1	2	4	4	4	1	4	1	1	2
2	21	2	2	1	Rutsiro	Kabere	Mwufe Primary School	1	0		1	1	1	1	0	0	1	2	1	1	0	0	0	0	0	1	1	1	1	4	4	1	1	1	4	4	4	4	1	1	1	2
2	34	2	2	2	Rutsiro	Kabere	Mwufe Primary School	5	0		1	1	1	0	0	0	1	1	0	1	0	1	1	0	1	0	2	1	1	4	4	1	1	1	4	4	4	4	3	1	1	2
2	30	1	2	2	Rutsiro	Kabere	Mwufe Primary School	1	0		1	1	1	1	1	0	1	0	2	1	0	1	0	0	0	1	1	1	1	3	4	1	1	1	4	4	4	4	3	1	1	3
2	39	1	2	2	Rutsiro	Kabere	Mwufe Primary School	10	0		2	1	1	1	1	2	1	1	0	1	0	1	1	0	0	1	1	1	1	4	4	1	1	1	4	4	4	4	3	1	1	2
2	25	1	2	1	Rutsiro	Kabere	Mwufe Primary School	0	0		1	1	1	1	1	0	1	0	0	1	0	1	1	0	0	1	1	1	1	4	4	1	1	1	4	4	4	4	1	1	1	2
2	21	2	2	1	Rutsiro	Kabere	Mwufe Primary School	0	0		1	1	2	0	0	0	1	0	0	1	0	1	0	0	2	1	2	1	1	1	4	1	1	1	1	4	4	4	1	1	1	2
2	30	1	2	1	Rutsiro	Kabere	Mwufe Primary School	6	0		1	1	1	1	0	0	0	0	1	1	0	0	0	0	0	1	1	1	1	4	4	1	1	1	4	4	4	4	4	1	1	2
2	20	2	2	1	Rutsiro	Kabere	Mwufe Primary School	0	0		1	1	1	1	0	0	1	1	2	1	1	1	1	0	0	1	2	1	1	2	4	1	1	1	1	4	4	4	3	1	1	1
2	46	1	2	2	Rutsiro	Bunyunju	Kivumu Groupe Scolaire	22	0		1	1	1	1	2	2	1	2	2	1	1	1	1	0	0	1	1	3	1	2	4	3	2	1	3	4	4	4	3	1	1	2
2	38	1	2	2	Rutsiro	Bunyunju	Kivumu Groupe Scolaire	10	0		1	1	1	1	0	0	1	1	0	1	1	1	0	0	0	1	1	2	1	3	4	1	2	1	4	4	4	4	1	1	1	2
2	36	2	2	2	Rutsiro	Bunyunju	Kivumu Groupe Scolaire	12	0		1	1	1	1	0	1	1	1	2	1	1	1	1	0	0	1	1	2	1	3	4	1	2	1	4	4	4	4	2	1	1	2
2	25	1	3	1	Rutsiro	Bunyunju	Kivumu Groupe Scolaire	3	0		1	1	1	1	0	0	1	0	0	0	1	1	0	0	0	1	1	3	1	3	4	1	2	1	4	4	4	4	2	1	1	2
2	23	1	2	1	Rutsiro	Bunyunju	Kivumu Groupe Scolaire	2	0		1	1	1	1	0	0	1	1	0	1	1	1	1	0	0	1	1	3	1	3	4	1	3	1	4	4	4	4	1	1	1	2
2	37	2	2	2	Rutsiro	Bunyunju	Kivumu Groupe Scolaire	12	0		1	1	1	1	2	2	1	0	2	1	1	1	1	0	0	1	1	3	1	2	4	1	2	1	4	4	4	4	1	1	1	2
2	30	1	2	1	Rutsiro	Bunyunju	Kivumu Groupe Scolaire	8	0		1	1	1	1	1	0	0	1	0	0	1	1	0	0	1	1	1	2	1	3	4	1	2	1	4	4	4	4	2	1	1	3
2	36	1	2	2	Rutsiro	Kabere	Mwufe Primary School	11	0		1	1	1	1	0	0	1	0	0	1	0	1	0	0	0	1	2	1	2	2	3	1	2	2	2	4	4	4	1	1	1	2
2	34	1	2	2	Rutsiro	Kabere	Mwufe Primary School	1	0		1	1	1	1	0	0	1	0	0	1	0	1	0	0	0	1	1	2	1	3	4	1	2	2	3	4	2	4	1	3	1	2
2	53	2	2	2	Rutsiro	Kabere	Mwufe Primary School	25	0		0	1	1	1	0	0	1	0	0	1	0	1	0	0	0	0	1	2	1	2	4	1	1	1	2	4	4	4	1	1	1	2
2	30	2	2	2	Rutsiro	Kabere	Mwufe Primary School	0	0		1	1	1	1	0	0	1	0	0	1	0	1	0	0	0	1	1	1	2	4	4	1	2	2	4	4	4	4	3	1	1	2
2	21	2	2	1	Rutsiro	Kabere	Mwufe Primary School	0	0		1	1	1	1	0	0	1	0	0	1	0	1	0	0	0	1	2	2	3	3	4	2	2	1	3	4	4	4	3	1	1	2
2	49	1	2	2	Rutsiro	Kabere	Mwufe Primary School	9	0		1	1	1	1	0	0	1	0	0	1	0	1	0	0	0	1	2	2	2	3	3	2	2	2	3	3	3	4	3	3	3	2
2	37	1	3	2	Rutsiro	Kabere	Mwufe Primary School	14	0		1	1	1	0	0	0	1	0	2	1	0	1	0	0	0	1	1	1	1	2	4	1	1	1	2	4	4	4	3	1	1	2
2	42	1	3	2	Rutsiro	Bunyunju	Kivumu Groupe Scolaire	15	0		1	1	1	1	0	0	1	0	0	1	0	1	0	0	0	1	2	2	2	3	3	2	2	2	3	3	4	4	1	1	1	2
2	33	1	2	2	Rutsiro	Bunyunju	Kivumu Groupe Scolaire	9	0		1	1	1	1	0	0	0	0	0	1	0	1	0	0	0	1	2	2	2	2	3	2	2	2	2	3	4	4	1	1	1	2
2	40	1	3	2	Rutsiro	Bunyunju	Kivumu Groupe Scolaire	13	0		1	1	1	1	1	1	1	1	1	1	0	1	1	0	0	1	2	2	2	3	3	2	2	2	3	3	4	4	1	3	1	2
2	51	2	2	2	Rutsiro	Bunyunju	Kivumu Groupe Scolaire	21	0		1	1	1	1	0	0	1	0	1	1	0	1	1	0	0	0	2	1	2	3	3	2	2	1	3	3	4	4	1	1	1	2
2	46	2	3	1	Rutsiro	Bunyunju	Kivumu Groupe Scolaire	11	0		1	1	1	1	0	0	1	0	0	1	0	1	0	0	0	0	2	2	2	2	3	2	2	2	2	3	4	4	1	1	1	2
2	41	2	2	2	Rutsiro	Bunyunju	Kivumu Groupe Scolaire	17	0		1	1	1	1	0	0	1	1	0	1	0	1	1	0	0	1	2	2	2	3	3	2	2	2	3	3	4	4	1	1	1	2
2	43	1	2	2	Rutsiro	Bunyunju	Kivumu Groupe Scolaire	21	0		1	1	1	1	0	2	1	1	2	1	0	1	0	0	0	1	2	2	2	3	3	2	2	2	3	3	4	4	1	1	1	3
2	42	2	2	2	Rutsiro	Bunyunju	Kivumu Groupe Scolaire	7	0		1	1	1	1	2	1	1	0	0	1	0	1	0	1	0	1	1	1	1	4	4	1	1	1	4	4	4	4	3	1	1	2
2	39	1	3	2	Rutsiro	Bunyunju	Kivumu Groupe Scolaire	18	0		1	1	1	1	1	0	2	2	0	1	0	1	0	0	0	1	1	1	1	4	4	4	1	1	4	4	4	4	1	1	1	2
2	46	1	2	2	Rutsiro	Bunyunju	Kivumu Groupe Scolaire	12	0		1	1	1	1	1	0	1	0	0	0	0	1	0	0	0	1	1	1	1	4	4	1	1	1	4	4	4	4	3	1	1	2
2	43	2	2	2	Rutsiro	Bunyunju	Kivumu Groupe Scolaire	22	0		1	1	1	1	0	0	1	0	1	1	0	1	0	0	0	1	1	1	1	1	4	1	1	1	4	4	4	4	1	1	1	2
2	38	1	2	2	Rutsiro	Bunyunju	Kivumu Groupe Scolaire	16	0		1	1	1	1	1	0	1	0	0	1	1	1	0	0	0	1	1	2	1	4	4	1	1	1	4	4	4	4	4	1	1	2
2	48	2	2	2	Rutsiro	Bunyunju	Kivumu Groupe Scolaire	3	0		1	1	1	1	0	1	1	0	1	0	0	0	0	0	0	1	1	4	1	4	4	1	1	1	4	4	4	4	4	1	1	2
2	45	2	2	1	Rutsiro	Bunyunju	Kivumu Groupe Scolaire	9	0		1	1	1	0	0	2	1	0	0	1	0	1	0	0	0	1	1	3	1	4	4	4	4	1	4	4	4	4	4	1	1	2
2	52	1	2	2	Rutsiro	Bunyunju	Kivumu Groupe Scolaire	23	0		1	0	0	1	0	0	1	1	0	1	1	1	0	1	1	1	1	1	1	4	4	1	1	1	4	4	4	4	3	1	1	1
2	48	1	3	2	Rutsiro	Bunyunju	Kivumu Groupe Scolaire	23	0		1	1	1	1	0	0	1	0	0	1	0	1	1	0	0	1	1	2	1	3	4	1	2	1	3	4	4	4	1	1	1	2
2	43	1	2	2	Rutsiro	Bunyunju	Kivumu Groupe Scolaire	19	0		1	1	1	0	0	0	0	0	0	1	0	1	2	0	0	1	1	2	1	3	4	1	2	1	3	4	4	4	1	1	1	2
2	34	2	2	1	Rutsiro	Bunyunju	Kivumu Groupe Scolaire	9	0		1	1	1	2	0	1	1	1	2	1	0	1	2	0	0	0	1	2	3	3	4	1	2	3	3	4	4	4	1	1	1	2
2	42	1	2	2	Rutsiro	Bunyunju	Kivumu Groupe Scolaire	21	0		1	1	1	1	1	1	1	1	0	1	0	0	1	0	0	1	1	2	1	3	4	1	2	1	3	4	4	4	1	1	1	2
2	43	1	2	2	Rutsiro	Bunyunju	Kivumu Groupe Scolaire	21	0		1	1	1	2	0	0	1	0	0	1	0	1	0	0	0	1	1	2	2	3	4	1	2	1	3	4	4	4	3	1	1	2
2	39	2	2	2	Rutsiro	Bunyunju	Kivumu Groupe Scolaire	13	0		1	1	1	1	0	0	1	0	0	1	0	1	1	0	0	1	1	2	2	3	4	1	2	2	3	4	4	4	3	1	1	2
2	30	2	2	2	Rutsiro	Bunyunju	Kivumu Groupe Scolaire	9	0		1	0	1	1	0	0	2	1	0	1	0	1	1	0	0	1	1	2	2	2	4	1	2	2	3	4	4	4	3	1	1	2
2	34	2	2	2	Rutsiro	Bunyunju	Kivumu Groupe Scolaire	6	0		1	1	1	1	0	0	0	0	0	1	0	0	0	0	0	1	1	2	2	3	4	1	2	2	3	4	4	4	3	1	1	2
2	27	2	2	2	Rutsiro	Bunyunju	Kivumu Groupe Scolaire	5	0		1	1	1	1	0	0	1	0	2	1	0	1	2	0	0	1	1	2	2	3	4	1	2	2	3	4	4	4	1	1	1	2
2	33	2	2	2	Rutsiro	Nganzo	Buganamana Primary School	13	0		1	1	1	1	0	0	1	0	0	1	1	1	0	0	0	1	1	2	1	2	4	1	2	1	4	4	4	4	1	1	1	2
2	22	2	2	1	Rutsiro	Nganzo	Buganamana Primary School	1	0		1	1	1	2	0	2	1	2	0	1	1	1	2	0	0	1	1	3	1	2	4	1	2	1	4	4	4	4	1	1	1	2
2	47	1	2	2	Rutsiro	Nganzo	Buganamana Primary School	22	0		1	1	1	1	0	0	0	1	0	1	1	0	0	0	0	0	1	2	1	3	4	1	2	1	4	4	4	4	2	1	1	2
2	38	1	2	2	Rutsiro	Nganzo	Buganamana Primary School	17	0		1	1	1	1	1	0	1	0	1	1	1	1	0	0	0	1	1	2	1	2	4	1	2	1	3	4	4	4	1	1	1	2
2	24	1	2	1	Rutsiro	Nganzo	Buganamana Primary School	1	0		1	1	1	1	1	1	1	1	2	1	1	1	1	0	1	1	1	2	1	3	4	1	2	1	4	4	4	4	2	1	1	2
2	45	1	3	2	Rutsiro	Nganzo	Buganamana Primary School	24	0		1	1	1	1	0	0	1	0	0	1	1	1	0	0	0	1	1	2	1	3	4	1	2	1	4	4	4	4	2	1	1	2
2	38	2	2	2	Rutsiro	Nganzo	Buganamana Primary School	15	0		1	1	1	1	0	0	1	1	0	1	1	1	0	0	0	0	1	2	1	3	4	1	2	1	4	4	4	4	2	1	1	2
2	25	1	2	1	Rutsiro	Nganzo	Buganamana Primary School	1	0		1	1	1	2	0	0	1	0	0	1	1	1	0	0	0	1	1	2	1	3	4	3	2	1	4	4	4	4	1	1	1	2
2	41	2	2	2	Rutsiro	Nganzo	Buganamana Primary School	12	0		1	1	1	1	2	0	2	2	0	1	1	1	0	0	0	1	1	2	1	4	4	1	2	1	4	4	4	4	2	1	1	2
2	23	1	2	2	Rutsiro	Nganzo	Buganamana Primary School	1	0		1	1	1	1	1	0	1	0	0	1	1	1	0	0	0	1	1	3	1	3	4	1	2	1	4	4	4	4	1	1	1	2
2	53	1	2	2	Rutsiro	Nganzo	Buganamana Primary School	28	0		1	1	1	1	0	0	1	0	1	1	1	1	0	0	1	1	1	2	1	3	4	1	2	1	4	4	4	4	3	1	1	2
2	41	2	2	2	Rutsiro	Nganzo	Buganamana Primary School	18	0		1	1	1	1	2	0	1	0	1	1	1	1	1	0	0	1	2	2	1	4	4	1	2	1	4	4	4	4	2	1	1	2
2	51	1	2	2	Rutsiro	Nganzo	Buganamana Primary School	23	0		1	1	1	1	0	1	1	2	2	1	1	1	1	0	0	1	1	2	1	3	4	1	2	1	4	4	4	4	1	1	1	2
2	39	2	2	2	Rutsiro	Nganzo	Buganamana Primary School	2	0		1	1	1	1	2	0	1	2	2	1	1	1	0	0	0	1	1	2	1	3	4	1	2	1	4	4	4	4	1	1	1	3
2	26	1	2	1	Rutsiro	Nganzo	Buganamana Primary School	2	0		1	1	1	1	0	1	1	0	2	1	1	1	1	0	0	1	1	2	1	4	4	1	2	1	4	4	4	4	2	1	1	2
2	39	1	2	2	Rutsiro	Nganzo	Buganamana Primary School	17	0		1	1	1	1	1	0	1	0	2	1	1	1	1	0	0	1	1	2	1	3	4	1	2	1	4	4	4	4	1	1	1	2
2	27	2	2	2	Rutsiro	Nganzo	Buganamana Primary School	2	0		1	1	1	1	0	2	1	2	2	1	1	1	2	0	0	1	1	3	1	3	4	1	2	1	4	4	4	4	1	1	1	2
1	45	1	1	2	Rutsiro	Karambi		2	0		1	1	1	1	0	0	1	0	1	1	0	1	0	0	0	1	1	1	1	2	4	1	2	1	2	4	4	4	2	2	2	2
1	40	2	1	2	Rutsiro	Karambi		14	1	5	1	1	1	1	0	0	1	0	0	1	0	1	0	0	0	1	1	1	2	4	4	2	2	2	3	4	3	4	3	3	1	2
1	41	2	1	2	Rutsiro	Karambi		9	0		1	1	1	1	0	0	1	0	0	1	0	1	0	0	0	1	1	1	1	3	4	1	1	1	3	4	4	4	1	1	1	3
1	41	2	1	3	Rutsiro	Karambi		10	0		1	1	1	1	0	0	1	0	0	1	0	1	0	0	0	1	1	1	1	1	4	2	1	1	2	4	4	4	3	1	1	2
1	30	1	2	2	Rutsiro	Karambi		3	0		1	1	1	1	0	0	1	0	0	1	0	1	0	0	0	1	1	1	2	4	4	1	1	1	4	4	4	4	4	2	1	2
1	46	2	1	2	Rutsiro	Karambi		2	1	5	1	1	1	1	1	0	1	1	1	1	0	1	1	0	0	1	1	1	1	3	3	1	1	1	3	3	4	4	3	1	1	3
1	47	1	1	2	Rutsiro	Karambi		2	1	5	1	1	1	1	0	0	1	1	0	1	0	1	1	0	0	1	1	1	1	3	3	1	1	1	3	4	4	4	3	3	3	2
1	32	2	2	2	Rutsiro	Karambi		3	0		1	1	1	1	0	0	1	0	0	1	0	1	0	0	0	1	1	3	1	4	4	1	1	1	4	4	3	4	3	1	1	2
1	51	2	1	2	Rutsiro	Karambi		3	1	5	1	1	1	1	1	0	1	0	1	1	2	1	0	0	0	1	2	1	2	3	4	1	1	2	4	4	4	4	1	1	1	2
1	34	1	1	2	Rutsiro	Karambi		4	1	3	1	1	1	1	0	0	1	0	0	1	0	1	0	0	0	1	2	2	1	2	4	1	2	1	2	4	4	4	3	3	3	3
1	53	2	1	2	Rutsiro	Karambi		10	1	1	1	1	1	1	0	0	1	0	0	1	0	1	0	0	0	1	2	3	2	2	4	2	1	2	2	4	2	4	4	1	1	2
1	48	2	4	2	Rutsiro	Karambi		16	1	5	1	1	1	1	0	0	1	0	0	1	0	1	0	0	1	1	1	1	1	4	4	1	1	1	4	4	4	4	1	1	1	3
1	54	1	1	2	Rutsiro	Karambi		21	1	5	1	1	1	1	0	1	1	0	0	1	0	1	0	0	0	1	1	1	1	4	4	1	1	1	4	4	4	4	1	1	1	2
1	43	2	1	2	Rutsiro	Karambi		8	1	4	1	1	1	1	1	0	1	0	1	1	0	0	1	1	0	1	1	2	1	4	4	1	1	1	4	3	4	4	3	2	1	2
1	35	1	1	2	Rutsiro	Karambi		0	1	5	1	1	1	1	0	0	1	0	0	1	0	1	1	1	0	1	1	1	1	4	4	1	3	1	4	4	4	4	3	3	3	2
1	34	2	1	2	Rutsiro	Karambi		4	1	4	1	1	1	1	0	0	1	0	1	1	0	1	1	0	0	1	1	1	1	3	4	1	1	1	4	4	4	4	3	1	1	2
1	43	2	1	2	Rutsiro	Karambi		13	1	4	1	1	1	1	0	0	1	1	0	1	0	1	1	0	0	1	1	1	1	4	4	1	1	1	4	4	4	4	3	1	1	2
1	57	2	1	4	Rutsiro	Karambi		13	1	5	1	1	1	1	1	0	1	0	1	1	0	1	0	0	0	1	1	2	1	4	4	1	2	1	4	4	4	4	3	1	1	2
1	50	2	1	4	Rutsiro	Karambi		10	1	4	1	1	1	1	0	0	1	1	0	1	0	1	0	0	0	1	1	1	1	4	4	1	1	1	4	4	4	4	4	1	1	2
1	41	1	1	2	Rutsiro	Karambi		13	1	4	1	1	1	1	0	0	0	0	0	1	0	1	0	0	0	1	1	1	1	4	4	1	1	1	4	4	4	4	3	3	3	2
1	59	2	1	2	Rutsiro	Karambi		24	1	5	1	1	1	1	1	1	1	1	1	1	0	1	1	0	0	1	1	1	1	4	4	1	1	1	4	4	4	4	4	1	1	3
1	29	1	2	2	Rutsiro	Karambi		2	0		1	1	1	1	1	0	1	0	0	1	0	1	0	0	1	1	1	1	1	1	4	1	1	1	2	4	4	4	3	3	1	2
1	62	2	1	3	Rutsiro	Karambi		14	1	1	1	1	1	1	0	1	1	0	2	0	0	1	1	1	0	1	1	1	1	4	4	1	1	1	4	4	4	4	3	1	1	2
1	40	1	2	2	Rutsiro	Karambi		0	0		1	1	1	1	0	0	1	1	0	1	0	1	1	0	0	0	1	1	1	4	4	1	1	1	4	4	4	4	1	3	3	2
1	31	2	1	1	Rutsiro	Rukaragata		3	1	5	1	1	1	1	2	0	1	0	0	1	0	1	1	0	0	1	2	2	2	2	4	2	2	2	2	3	4	4	1	1	1	2
1	32	2	2	2	Rutsiro	Rukaragata		3	0		1	1	1	0	0	0	1	0	0	1	0	0	2	0	0	1	2	2	2	3	3	2	2	2	3	3	4	4	1	1	1	3
1	47	2	2	3	Rutsiro	Rukaragata		20	1	5	2	1	1	1	0	2	2	2	0	1	0	1	1	2	2	1	2	3	2	3	3	2	2	2	3	4	4	4	1	1	3	99	Ikigega
1	58	1	1	2	Rutsiro	Rukaragata		20	0		2	0	0	1	1	1	1	1	2	1	0	1	1	1	1	1	2	2	2	3	3	2	2	2	3	3	4	4	1	1	1	3
1	54	2	1	3	Rutsiro	Rukaragata		10	0		2	1	1	1	1	1	1	1	1	1	0	1	1	1	1	1	2	2	2	3	3	2	2	2	3	3	4	4	1	1	1	3
1	40	2	1	2	Rutsiro	Rukaragata		14	0		1	1	1	1	1	2	1	2	2	1	0	1	1	1	0	1	2	3	2	2	3	2	2	2	2	3	4	4	4	1	1	3
1	43	1	1	2	Rutsiro	Rukaragata		3	0		1	1	1	1	1	0	0	1	1	1	0	1	1	1	0	1	2	3	2	2	3	2	2	2	2	3	4	4	1	1	1	3
1	40	1	2	2	Rutsiro	Rukaragata		11	0		1	1	1	1	2	1	1	1	2	1	0	1	1	0	0	1	2	2	2	2	4	2	1	1	1	3	4	4	1	1	1	2
1	38	1	2	2	Rutsiro	Rukaragata		3	0		0	0	1	1	0	0	0	1	0	1	0	0	1	0	0	1	2	3	2	3	3	2	3	2	2	3	4	4	1	1	1	3
1	47	2	1	2	Rutsiro	Rukaragata		20	1	5	1	1	1	2	2	2	2	2	2	1	0	1	1	0	2	1	2	3	1	3	3	2	2	1	3	3	4	4	3	3	1	2
1	45	2	1	2	Rutsiro	Rukaragata		20	0		1	1	1	1	0	0	1	0	0	1	0	1	0	0	0	1	2	3	2	2	3	2	3	2	3	3	4	4	1	1	1	3
1	35	2	1	2	Rutsiro	Rukaragata		12	0		1	1	1	1	0	2	2	0	1	1	1	1	0	1	0	1	1	1	1	1	4	1	1	1	1	4	4	4	3	1	1	3
1	37	2	1	2	Rutsiro	Rukaragata		3	0		2	1	1	1	0	0	1	0	1	1	1	1	0	0	0	1	1	1	1	4	4	1	1	1	4	3	4	4	3	4	4	1
1	59	1	1	2	Rutsiro	Rukaragata		13	0		1	1	1	1	0	0	0	0	0	1	1	1	0	0	0	1	4	4	1	4	4	1	1	1	4	4	4	4	4	4	4	1
1	53	1	1	2	Rutsiro	Rukaragata		16	0		1	1	1	1	0	0	0	0	0	1	1	1	0	0	2	1	1	4	1	4	4	4	1	1	4	4	4	4	4	4	4	3
1	43	2	1	2	Rutsiro	Rukaragata		11	0		1	1	1	1	0	0	1	0	1	1	1	1	1	1	0	1	1	1	1	4	4	1	1	1	4	4	4	4	3	4	4	3
1	40	2	1	1	Rutsiro	Rukaragata		13	0		1	1	1	1	0	0	2	0	1	0	0	1	0	0	0	1	1	1	1	4	4	1	1	1	4	4	4	4	4	1	1	3
1	45	1	1	2	Rutsiro	Rukaragata		10	0		2	0	1	1	1	0	1	0	2	1	1	1	0	0	0	1	1	4	1	4	4	1	1	1	4	4	4	4	1	1	1	1
1	35	2	1	2	Rutsiro	Rukaragata		5	0		1	1	1	1	0	0	1	0	0	1	1	1	1	0	1	1	1	1	1	4	4	1	1	1	4	4	4	4	4	1	1	2
1	36	2	1	2	Rutsiro	Rukaragata		5	0		1	0	1	1	0	2	0	0	2	1	0	1	2	2	0	1	1	2	3	3	4	1	2	3	3	4	4	3	1	1	1	2
1	45	2	1	1	Rutsiro	Rukaragata		11	0		1	1	1	2	2	0	0	0	2	1	0	1	0	0	0	1	1	2	2	2	4	1	2	1	3	4	4	4	3	1	1	2
1	35	2	1	2	Rutsiro	Rukaragata		5	0		0	1	0	0	0	0	2	1	0	1	0	1	1	0	0	1	1	3	2	3	4	2	2	2	3	4	4	4	4	1	1	2
1	37	2	1	2	Rutsiro	Rukaragata		3	0		2	0	1	0	2	0	1	0	0	1	0	0	0	0	0	0	1	3	2	3	4	1	2	2	3	4	4	4	3	1	1	2
1	58	1	1	2	Rutsiro	Rukaragata		10	0		1	1	1	1	0	0	1	0	1	1	0	1	0	0	0	1	1	3	1	3	4	1	2	1	3	4	4	4	3	1	1	2
1	37	2	1	2	Rutsiro	Rukaragata		2	0		2	1	1	1	2	2	1	0	2	1	1	0	0	0	0	1	1	3	1	2	4	1	2	2	3	4	4	3	1	1	1	2
1	39	2	1	2	Rutsiro	Rukaragata		1	0		0	1	1	1	1	1	1	1	1	1	0	1	1	1	1	1	1	2	2	4	4	1	2	2	3	4	4	4	1	1	1	2
1	52	1	1	2	Rutsiro	Rukaragata		4	0		1	2	1	1	1	0	1	0	0	1	0	1	0	0	0	1	1	3	2	2	4	1	2	2	3	4	4	4	1	1	1	2
1	38	1	1	2	Rutsiro	Rukaragata		13	0		1	1	1	1	0	0	0	0	0	1	0	0	0	0	0	1	1	2	1	2	4	1	2	1	2	4	4	4	1	1	1	2
2	45	1	2	2	Rutsiro	Karambi	Gahondo Groupe scolaire	19	0		1	1	1	0	0	0	1	0	0	1	1	1	0	0	1	1	1	2	1	4	4	1	2	1	4	4	4	4	1	1	1	2
2	35	2	2	2	Rutsiro	Karambi	Gahondo Groupe scolaire	10	0		1	1	1	1	1	0	1	0	0	1	0	1	0	0	0	1	1	2	1	4	4	1	2	1	4	4	4	4	1	1	1	2
2	48	1	3	2	Rutsiro	Karambi	Gahondo Groupe scolaire	10	0		1	1	1	1	0	0	1	2	0	1	1	1	2	0	0	1	1	2	1	4	4	1	2	1	4	4	4	4	1	1	1	2
2	26	1	2	1	Rutsiro	Karambi	Gahondo Groupe scolaire	1	0		1	1	1	1	0	0	1	0	1	1	1	1	1	0	1	1	1	2	1	4	4	1	2	1	4	4	4	4	3	3	3	2
2	40	2	2	2	Rutsiro	Karambi	Gahondo Groupe scolaire	10	0		1	1	1	2	0	0	1	2	0	1	1	1	1	0	0	1	1	2	1	3	4	1	2	1	3	4	4	4	1	1	1	2
2	41	1	2	2	Rutsiro	Karambi	Gahondo Groupe scolaire	12	0		1	1	1	1	0	1	1	1	0	1	1	1	1	0	1	1	1	2	1	4	4	1	2	1	4	4	4	4	3	1	1	3
2	30	1	2	2	Rutsiro	Karambi	Gahondo Groupe scolaire	5	0		1	1	1	1	1	0	1	0	0	1	1	1	1	0	0	0	1	2	1	4	4	1	2	1	4	4	4	4	2	2	3	1
2	48	2	2	2	Rutsiro	Karambi	Gahondo Groupe scolaire	19	0		1	1	1	1	0	2	2	2	2	1	1	1	1	0	0	1	1	2	1	4	4	1	2	1	4	4	4	4	3	1	1	2
2	58	2	2	2	Rutsiro	Karambi	Gahondo Groupe scolaire	11	0		1	1	1	1	1	0	1	0	0	1	1	1	0	0	1	1	1	2	1	4	4	1	2	1	4	4	4	4	2	1	1	2
2	47	1	2	2	Rutsiro	Karambi	Gahondo Groupe scolaire	21	0		1	1	1	0	0	0	1	0	0	1	1	1	0	1	0	1	1	3	1	3	4	1	2	1	4	4	4	4	2	1	1	2
1	54	1	1	2	Rutsiro	Rugasa		23	1	3	1	1	1	1	1	0	1	0	0	1	0	1	0	0	0	1	2	3	1	1	3	1	1	1	2	3	4	4	3	1	1	2
1	56	1	1	2	Rutsiro	Rugasa		13	1	1	1	1	1	1	0	0	2	2	2	1	0	1	0	0	1	1	1	4	2	3	4	1	1	1	3	4	4	4	1	2	1	2
1	60	2	2	2	Rutsiro	Rugasa		13	1	1	1	0	1	1	0	0	2	2	0	1	0	1	0	0	0	1	2	3	3	2	3	2	2	2	2	3	3	3	1	1	1	3
1	47	1	1	2	Rutsiro	Rugasa		0	0		0	0	1	2	0	0	1	0	0	1	0	1	0	0	0	1	1	3	1	1	4	1	4	2	1	4	4	4	1	1	1	2
1	54	1	1	2	Rutsiro	Rugasa		10	1	6	1	2	1	1	0	0	0	0	0	1	0	1	0	0	0	1	2	3	2	3	4	2	2	2	2	3	3	4	3	1	1	3
1	57	2	1	2	Rutsiro	Rugasa		3	0		2	2	1	1	0	0	0	2	1	1	0	1	0	2	0	1	2	3	2	3	3	2	2	2	2	4	3	3	3	1	1	3
1	43	2	1	2	Rutsiro	Rugasa		2	0		1	0	1	1	0	0	0	0	2	1	0	1	0	0	0	1	2	3	2	3	4	2	2	2	3	4	3	4	1	1	1	2
1	40	2	1	2	Rutsiro	Rugasa		8	0		1	1	1	1	0	1	0	2	1	1	0	1	0	0	0	1	1	3	1	3	4	1	2	2	2	3	4	4	1	1	1	2
1	44	2	1	2	Rutsiro	Rugasa		5	0		1	1	1	1	0	0	1	1	0	1	0	1	0	0	0	1	2	3	1	2	3	2	3	2	3	4	4	4	1	1	1	2
1	42	2	1	2	Rutsiro	Rugasa		4	1	5	1	2	1	1	2	0	1	2	2	1	0	1	0	0	0	1	2	3	2	2	3	2	2	2	2	3	4	4	1	3	3	3
1	49	1	1	2	Rutsiro	Rugasa		10	0		1	0	1	1	0	0	1	1	0	1	0	1	1	0	0	1	2	3	2	3	3	1	3	2	3	4	4	4	3	1	1	3
1	43	2	1	2	Rutsiro	Rugasa		3	0		1	2	1	2	0	0	1	2	0	1	0	1	2	0	0	1	3	3	2	2	3	2	2	2	2	3	4	4	1	1	3	3
1	45	2	1	2	Rutsiro	Rugasa		6	0		1	1	1	1	0	0	1	0	1	1	0	1	0	0	0	1	2	2	2	2	3	2	2	2	2	4	4	4	1	1	3	3
1	40	2	1	2	Rutsiro	Rugasa		3	0		1	1	1	1	0	0	1	0	1	1	1	1	0	0	0	1	2	3	2	3	3	2	2	2	3	4	4	4	3	3	3	3
1	53	1	1	2	Rutsiro	Rugasa		18	1	3	1	0	1	0	0	0	0	0	0	1	0	1	1	0	0	1	2	3	2	3	3	1	2	2	3	4	4	4	3	3	3	3
2	37	2	2	2	Rutsiro	Rugasa	Kabitovu Groupe Scolaire	0	0		1	1	1	1	0	1	1	1	0	1	0	1	1	1	0	1	1	1	1	4	4	1	1	3	4	4	4	4	3	1	1	2
2	25	2	2	2	Rutsiro	Rugasa	Kabitovu Groupe Scolaire	3	0		1	1	1	0	0	0	1	0	2	1	0	1	1	0	0	1	1	1	1	4	4	4	1	1	4	4	4	4	4	1	1	2
2	40	1	3	2	Rutsiro	Rugasa	Kabitovu Groupe Scolaire	18	0		0	1	1	1	0	0	0	0	0	1	0	0	0	0	0	1	1	1	1	4	4	1	1	1	4	4	4	4	3	1	1	2
2	43	2	2	2	Rutsiro	Rugasa	Kabitovu Groupe Scolaire	18	0		2	0	1	1	0	2	1	2	0	1	0	1	1	1	1	1	1	1	2	4	4	4	2	1	4	4	4	4	4	1	1	3
2	37	2	2	2	Rutsiro	Rugasa	Kabitovu Groupe Scolaire	14	0		0	1	1	1	0	0	1	0	0	1	0	1	0	0	0	1	1	4	1	4	4	1	1	1	4	4	4	4	1	1	1	2
2	43	1	2	2	Rutsiro	Rugasa	Kabitovu Groupe Scolaire	19	0		1	1	1	1	0	0	1	2	0	1	0	1	1	0	0	1	1	2	1	3	4	1	2	1	2	4	4	4	3	1	1	2
2	32	1	2	2	Rutsiro	Rugasa	Kabitovu Groupe Scolaire	9	0		1	1	1	1	0	0	1	0	0	1	0	1	0	0	0	1	1	4	1	4	4	1	4	1	4	4	4	4	3	1	1	3
2	33	2	2	2	Rutsiro	Rugasa	Kabitovu Groupe Scolaire	11	0		1	1	1	1	0	2	0	1	2	1	0	1	1	1	1	1	1	2	1	4	4	1	2	1	2	4	4	4	1	1	1	3
2	39	2	2	2	Rutsiro	Rugasa	Kabitovu Groupe Scolaire	12	0		1	1	1	0	0	0	1	2	2	1	0	1	1	0	1	1	1	1	1	3	4	1	1	1	4	4	4	4	3	1	1	3
2	34	1	2	2	Rutsiro	Rugasa	Kabitovu Groupe Scolaire	13	0		1	1	1	0	1	1	1	0	0	1	0	1	0	0	0	1	1	1	1	3	4	1	1	1	2	4	4	4	4	1	1	3
2	45	1	2	2	Rutsiro	Rugasa	Kabitovu Groupe Scolaire	19	0		1	1	1	2	2	2	1	2	1	1	0	1	0	0	0	1	1	1	1	1	4	1	3	1	1	4	4	4	1	1	1	2
2	34	1	2	2	Rutsiro	Rugasa	Kabitovu Groupe Scolaire	2	0		1	1	1	1	0	0	1	0	2	1	0	1	1	0	0	1	1	2	1	4	4	1	2	1	3	4	4	4	3	1	1	2
2	26	2	2	1	Rutsiro	Rugasa	Kabitovu Groupe Scolaire	0	0		1	1	1	1	0	1	1	0	1	1	1	1	2	0	0	1	1	2	1	4	4	1	1	1	4	4	4	4	3	1	1	3
2	37	2	2	2	Rutsiro	Rugasa	Kabitovu Groupe Scolaire	13	1	3	1	1	1	1	0	0	1	1	1	1	0	1	1	0	0	1	1	1	1	4	4	1	1	1	4	4	4	4	4	1	1	3
2	43	2	2	2	Rutsiro	Rugasa	Kabitovu Groupe Scolaire	18	0		1	1	1	1	0	0	1	2	2	1	0	1	2	0	0	1	1	1	1	4	4	1	1	1	4	4	4	3	3	1	1	3
1	51	2	1	2	Rutsiro	Nyakarera		13	0		0	1	1	1	0	0	2	0	0	2	0	0	0	0	0	1	1	1	1	4	4	1	1	1	4	4	4	4	1	1	1	3
1	44	1	1	2	Rutsiro	Nyakarera		14	1	6	1	1	1	1	0	0	1	0	1	1	1	1	0	0	0	1	1	1	1	4	4	1	1	1	4	4	4	4	3	1	1	3
1	38	1	1	2	Rutsiro	Nyakarera		10	0		1	0	1	1	1	0	1	0	0	1	1	2	0	0	0	1	1	1	1	4	4	1	1	1	4	4	4	4	1	1	1	3
1	38	2	1	2	Rutsiro	Nyakarera		3	0		1	0	1	1	0	0	0	0	0	1	0	1	0	0	0	1	1	1	1	4	4	1	1	1	4	4	4	4	1	1	1	3
1	44	2	1	2	Rutsiro	Nyakarera		13	1	6	2	1	1	1	0	0	1	0	0	1	0	1	1	0	0	1	1	1	1	4	4	1	1	1	4	4	4	4	1	1	1	3
1	70	2	1	2	Rutsiro	Nyakarera		10	1	2	0	1	1	1	0	2	1	1	1	1	0	1	1	0	0	1	1	1	1	4	4	1	1	1	4	4	4	4	1	4	1	3
1	36	2	1	2	Rutsiro	Nyakarera		0	0		1	0	1	1	0	1	1	0	1	1	1	1	0	1	0	1	1	4	1	1	4	1	4	1	4	4	4	4	1	1	1	2
1	34	2	2	2	Rutsiro	Nyakarera		3	1	6	1	1	2	2	0	0	1	2	0	1	0	1	0	0	0	1	4	4	4	4	4	4	1	1	4	4	4	4	4	1	1	2
1	63	1	1	2	Rutsiro	Nyakarera		11	1	5	1	0	1	1	0	0	0	1	0	1	0	0	1	0	0	0	1	3	1	3	4	1	2	1	3	4	4	4	1	1	1	3
1	51	1	2	2	Rutsiro	Nyakarera		11	0		1	1	1	1	0	1	1	2	1	1	0	1	0	0	0	1	1	4	1	3	4	1	2	2	3	4	4	4	1	1	1	3
1	52	2	1	2	Rutsiro	Nyakarera		10	0		1	0	1	1	0	0	0	0	0	1	0	0	0	0	0	0	3	3	3	3	4	2	3	2	2	4	4	4	1	1	1	3
1	50	2	1	2	Rutsiro	Nyakarera		13	0		2	1	1	1	2	2	1	0	2	1	0	2	0	1	0	0	1	3	2	4	3	3	2	1	4	4	4	4	1	1	1	3
1	27	2	2	2	Rutsiro	Nyakarera		4	0		1	1	1	2	2	2	2	2	2	1	0	2	2	1	2	2	1	2	2	2	3	1	3	2	3	4	4	4	1	1	1	3
1	54	1	1	2	Rutsiro	Nyakarera		11	0		1	1	1	1	0	0	1	0	1	1	0	1	0	0	0	1	1	4	2	4	4	1	2	1	3	4	4	4	1	1	1	3
1	53	2	1	2	Rutsiro	Nyakarera		11	0		1	2	2	2	2	2	2	0	0	1	0	1	1	1	0	1	3	4	2	3	4	1	2	2	3	4	4	4	1	1	1	3
1	60	1	2	2	Rutsiro	Nyakarera		20	1	1	1	1	1	1	0	0	0	0	0	1	0	0	0	0	0	1	1	3	2	2	4	1	2	2	3	4	4	4	1	1	1	2
2	43	2	2	2	Rutsiro	Karambi	Gahondo Groupe scolaire	14	0		1	1	1	1	0	0	2	2	0	1	0	1	1	0	0	1	2	2	2	2	3	2	2	2	2	3	4	4	1	1	1	2
2	21	2	2	1	Rutsiro	Karambi	Gahondo Groupe scolaire	2	0		1	1	1	1	0	0	1	1	1	1	0	1	1	1	0	1	2	2	2	3	3	2	2	2	3	3	4	4	1	1	1	2
1	39	2	2	2	Rutsiro	Karambi		12	0		1	1	1	1	1	2	1	1	1	1	0	1	1	0	0	1	2	2	2	3	3	2	2	2	3	3	4	4	1	1	1	3
2	28	2	2	1	Rutsiro	Karambi	Gahondo Groupe scolaire	0	0		1	1	1	1	1	1	1	1	1	1	1	1	1	0	1	1	2	2	2	3	3	2	2	2	3	3	4	4	1	1	1	2
2	41	1	2	2	Rutsiro	Karambi	Gahondo Groupe scolaire	11	0		1	0	1	1	0	0	1	0	0	1	1	1	0	0	1	1	2	2	2	3	3	2	2	2	3	3	4	4	1	3	1	3
2	39	2	2	2	Rutsiro	Karambi	Gahondo Groupe scolaire	8	0		1	1	1	1	0	0	1	0	1	0	0	1	1	0	0	1	2	2	2	3	3	2	2	2	3	3	4	4	3	1	1	2
2	29	2	2	2	Rutsiro	Karambi	Gahondo Groupe scolaire	4	0		1	1	1	1	0	0	1	0	0	0	0	1	0	0	0	1	2	2	2	3	3	2	2	2	3	3	4	4	3	4	4	3
2	42	1	2	2	Rutsiro	Karambi	Gahondo Groupe scolaire	1	0		1	2	1	1	0	0	1	1	1	1	0	1	0	0	1	1	2	2	2	2	3	2	2	2	2	3	4	4	1	3	3	2
1	42	1	2	2	Rutsiro	Haniro		8	1	6	1	1	1	1	2	1	1	1	1	1	1	1	1	1	0	1	1	2	1	3	4	1	2	1	4	4	4	4	1	1	1	3
1	49	2	1	2	Rutsiro	Haniro		17	1	6	1	1	1	1	2	0	1	1	0	1	1	1	2	0	0	1	1	2	1	4	4	1	2	1	3	4	4	4	1	1	1	3
1	31	2	2	2	Rutsiro	Haniro		3	1	5	1	1	1	1	0	0	1	0	1	1	1	1	1	0	0	1	1	2	1	3	4	1	2	1	4	4	4	4	1	1	2	3
1	49	1	1	2	Rutsiro	Haniro		12	1	6	1	1	2	1	2	0	2	2	2	1	1	1	1	0	1	1	1	2	1	3	4	1	2	1	4	4	4	4	1	1	1	2
1	35	2	1	2	Rutsiro	Haniro		1	1	6	1	1	1	1	2	0	1	2	2	1	1	1	1	1	1	1	1	3	1	3	4	1	2	1	3	4	4	4	1	1	2	3
1	44	2	1	2	Rutsiro	Haniro		20	1	6	1	1	1	1	1	2	1	2	2	1	1	1	0	0	0	0	1	2	1	3	4	1	2	1	4	4	4	3	3	1	1	3
1	44	2	1	2	Rutsiro	Haniro		13	1	6	1	1	1	1	0	1	1	0	0	1	1	1	1	0	0	1	1	2	1	3	4	1	2	1	4	4	4	4	1	1	3	3
1	53	2	1	2	Rutsiro	Gihira		7	1	5	1	1	1	1	0	1	1	0	1	1	0	1	0	0	0	1	1	1	1	1	4	1	1	1	3	4	4	4	1	1	1	3
1	54	1	1	2	Rutsiro	Gihira		2	1	5	1	1	1	1	0	1	0	0	1	1	0	1	0	2	0	1	1	2	1	1	4	1	3	1	1	4	4	4	1	1	1	2
1	48	2	1	2	Rutsiro	Gihira		14	1	4	1	1	1	1	0	0	1	0	0	1	0	1	0	0	0	1	1	1	1	4	4	1	1	1	4	4	4	4	1	1	1	3
1	34	1	1	2	Rutsiro	Gihira		12	1	4	1	1	1	1	1	0	0	0	0	1	0	1	1	0	1	1	1	1	1	4	4	1	1	1	1	4	4	4	1	1	3	3
1	27	2	1	2	Rutsiro	Gihira		8	1	4	1	1	1	1	0	1	1	1	1	1	0	1	1	2	0	1	1	2	1	1	4	1	2	1	1	4	4	4	4	1	3	3
1	50	2	1	2	Rutsiro	Gihira		12	1	4	1	1	1	1	0	1	1	0	2	1	0	1	1	1	1	1	1	1	1	4	4	1	1	1	4	4	4	4	3	1	1	2
1	38	2	1	2	Rutsiro	Gihira		8	1	4	1	1	1	1	0	0	1	0	0	1	0	1	1	1	0	1	1	2	1	1	4	1	2	1	1	4	4	4	1	1	1	2
1	45	2	1	2	Rutsiro	Gihira		5	1	4	1	1	1	1	0	0	1	0	1	1	0	1	1	0	0	1	1	1	1	3	4	1	2	1	3	4	4	4	3	1	1	3
1	31	2	1	2	Rutsiro	Gihira		2	1	5	1	1	1	1	1	1	1	1	1	1	0	1	0	0	0	1	1	1	1	4	4	1	1	1	4	4	4	4	3	1	1	2
1	53	2	1	2	Rutsiro	Gihira		13	1	4	1	1	1	1	0	1	1	0	1	1	0	1	1	1	1	1	1	1	1	4	4	1	1	1	4	4	4	4	1	1	1	2
1	42	2	1	2	Rutsiro	Gihira		15	1	4	1	1	1	1	1	0	1	0	0	1	0	1	1	0	1	1	1	1	1	1	4	1	1	1	1	4	4	4	3	1	3	2
1	52	1	1	2	Rutsiro	Gihira		5	1	5	1	1	1	1	0	1	1	1	0	1	0	0	1	0	0	1	1	2	1	3	4	1	1	1	4	4	4	4	3	1	1	3
1	34	1	1	2	Rutsiro	Gihira		7	1	4	1	1	1	1	0	0	1	1	1	1	0	1	1	1	0	1	1	3	1	1	4	1	3	1	1	4	4	4	1	1	1	3
1	45	2	1	2	Rutsiro	Gihira		4	1	4	1	1	1	1	0	0	1	0	0	1	1	1	1	0	0	1	1	2	1	1	4	1	1	1	3	4	4	4	3	1	1	3
1	45	2	1	3	Rutsiro	Gihira		11	1	3	1	1	1	1	0	2	1	2	0	1	1	1	1	0	0	1	1	3	1	1	4	1	3	1	1	4	4	4	4	1	1	3
1	59	1	1	2	Rutsiro	Gihira		14	1	4	1	1	1	1	1	1	1	0	1	1	0	1	0	1	0	1	1	3	1	1	4	1	4	1	1	4	4	4	1	1	1	3
1	46	2	1	2	Rutsiro	Gihira		15	1	4	1	1	1	1	2	2	1	1	1	1	0	1	0	1	0	1	1	3	1	1	4	1	3	1	1	4	4	4	1	1	3	3
1	58	1	1	2	Rutsiro	Gihira		9	1	5	1	1	1	1	1	2	1	0	0	1	0	1	0	1	0	1	1	3	1	1	4	1	3	1	1	4	4	4	1	1	1	2
1	42	2	1	2	Rutsiro	Biruyi		14	0		1	1	1	1	0	0	1	0	1	1	0	1	0	0	0	1	1	1	1	1	4	4	1	4	4	4	4	4	1	1	1	2
1	48	2	1	2	Rutsiro	Biruyi		14	0		1	1	1	1	0	1	1	0	1	1	0	1	0	0	0	1	1	4	1	1	4	1	1	1	1	4	4	4	1	1	1	2
1	36	2	1	2	Rutsiro	Biruyi		1	0		1	0	1	0	0	1	1	0	0	1	0	1	0	1	0	1	3	4	1	4	4	1	1	1	4	4	4	4	4	1	1	2
1	40	1	1	2	Rutsiro	Biruyi		7	1	5	1	1	1	1	0	0	0	0	0	1	0	0	0	0	0	1	1	1	1	4	4	4	1	1	1	4	4	4	1	1	1	2
1	59	2	1	2	Rutsiro	Biruyi		12	1	4	1	1	1	1	0	0	1	0	0	1	0	1	0	0	0	1	1	2	1	4	4	1	1	1	2	4	4	4	4	1	1	2
1	39	2	1	2	Rutsiro	Biruyi		9	0		1	1	1	1	2	1	1	1	1	1	0	1	1	1	0	1	1	1	1	1	4	1	1	1	1	4	4	4	1	1	1	3
1	28	1	1	2	Rutsiro	Biruyi		2	1	4	1	1	1	1	0	0	1	1	2	1	1	1	1	0	0	1	1	1	1	4	4	1	1	1	4	4	4	4	1	1	1	3
1	51	1	1	2	Rutsiro	Biruyi		11	1	1	1	1	1	1	0	1	1	0	1	1	0	1	0	0	0	1	1	4	1	4	4	1	1	1	1	4	4	4	1	1	1	2
1	66	2	1	2	Rutsiro	Biruyi		11	0		1	1	1	0	0	0	1	0	0	1	0	1	0	0	0	1	1	1	1	4	4	1	1	1	4	4	4	4	1	1	1	2
1	54	1	1	2	Rutsiro	Biruyi		12	1	3	1	1	1	1	0	1	1	1	1	1	0	2	1	0	0	1	4	4	1	1	4	4	1	1	4	4	4	4	1	1	1	3
1	31	2	1	2	Rutsiro	Biruyi		0	0		1	0	1	1	1	0	1	1	0	1	1	1	0	0	0	1	1	1	1	4	4	1	1	1	2	4	4	4	1	1	1	2
1	44	2	1	2	Rutsiro	Biruyi		12	1	1	1	1	1	1	0	0	1	0	0	1	0	1	0	0	0	1	1	1	1	4	4	4	1	4	4	4	4	4	1	1	1	2
1	46	2	1	2	Rutsiro	Biruyi		10	1	4	1	1	1	0	0	0	0	0	0	1	0	1	0	0	0	1	1	4	1	4	4	1	1	1	4	4	4	4	1	1	1	3
1	47	2	1	2	Rutsiro	Biruyi		14	1	6	1	1	1	1	0	0	1	0	1	1	0	1	0	0	0	1	4	4	1	4	4	4	1	1	4	4	4	4	4	2	1	3
1	24	1	1	2	Rutsiro	Biruyi		1	1	6	1	0	1	1	0	0	1	0	1	1	0	1	0	0	0	1	1	4	1	1	4	4	1	1	1	4	4	4	3	1	1	3
1	47	2	1	2	Rutsiro	Biruyi		7	1	1	1	1	1	1	0	1	0	0	1	1	0	1	1	0	0	1	1	4	1	1	4	1	1	1	1	4	4	4	1	1	1	2
1	63	1	1	2	Rutsiro	Biruyi		16	0		1	1	1	1	0	1	1	0	1	1	0	1	0	0	0	1	1	1	1	1	4	1	1	1	1	4	4	4	1	1	1	2
1	48	2	1	2	Rutsiro	Biruyi		14	1	4	1	1	1	1	0	0	1	0	0	1	0	1	0	1	0	1	1	1	1	4	4	1	1	1	4	4	4	4	4	1	1	2
1	47	1	1	2	Rutsiro	Biruyi		26	1	6	1	1	1	1	0	0	0	0	0	1	0	1	1	0	0	1	1	1	1	1	1	1	1	1	1	4	4	4	1	1	1	2
1	29	1	1	2	Rutsiro	Biruyi		1	0		1	1	1	1	0	0	0	1	0	1	0	1	0	0	0	1	4	1	1	1	1	1	1	1	1	4	4	4	1	1	1	2
1	49	2	1	2	Rutsiro	Biruyi		8	1	6	1	1	1	1	0	0	1	1	0	1	0	1	1	0	0	2	1	4	1	4	4	1	1	1	4	4	4	4	1	1	1	3
1	49	2	1	3	Rutsiro	Kabona		6	1	5	1	1	1	1	0	0	1	0	1	1	0	1	1	1	1	1	1	3	2	3	4	1	2	2	3	4	4	4	3	1	1	3
1	60	1	1	2	Rutsiro	Kabona		26	1	1	1	1	1	1	0	0	0	1	0	0	0	0	1	0	0	1	1	3	1	2	4	1	2	2	3	4	4	4	1	1	1	3
1	47	2	1	2	Rutsiro	Kabona		24	1	5	1	1	1	1	0	0	1	1	1	1	0	1	1	1	0	1	1	2	1	3	4	1	2	1	3	4	4	4	3	1	1	2
1	37	1	1	2	Rutsiro	Kabona		14	1	4	1	1	1	1	0	0	1	0	0	1	0	0	0	0	1	0	1	3	1	3	4	1	2	2	3	4	4	4	1	1	1	2
1	46	1	2	2	Rutsiro	Kabona		11	0		2	1	1	0	0	0	1	1	0	1	0	1	1	0	0	1	1	2	1	3	4	1	2	1	3	4	4	4	3	1	1	3
1	36	2	1	2	Rutsiro	Kabona		9	0		1	1	1	1	2	1	1	0	1	1	0	1	0	0	0	1	1	3	1	3	4	1	2	2	3	4	4	4	1	1	1	3
1	36	2	1	2	Rutsiro	Kabona		11	1	4	1	1	1	2	2	0	1	1	2	1	0	1	0	0	0	1	1	2	2	3	4	1	2	2	3	4	4	4	4	1	1	3
1	26	2	2	2	Rutsiro	Kabona		0	0		1	1	1	1	1	0	1	1	2	1	0	1	0	0	0	1	1	2	1	2	4	1	2	2	3	4	4	4	1	1	1	2
1	52	2	1	2	Rutsiro	Kabona		15	0		1	1	1	1	0	0	1	0	1	1	0	1	0	0	0	1	1	2	2	2	4	1	2	2	3	4	4	4	1	1	1	3
1	48	1	1	2	Rutsiro	Kabona		6	1	1	1	1	1	1	0	0	1	0	1	1	0	0	0	0	0	1	1	3	1	3	4	1	2	2	3	4	4	4	1	1	1	3
1	42	2	1	4	Rutsiro	Kabona		5	0		0	1	1	1	1	0	1	1	0	0	0	1	0	0	0	1	1	3	2	3	4	1	2	2	3	4	4	4	1	1	1	3
1	61	2	1	2	Rutsiro	Kabona		14	1	5	2	1	1	1	1	1	1	0	2	1	0	1	1	0	1	1	1	3	2	3	4	2	2	2	3	4	4	4	3	1	1	3
1	40	2	1	2	Rutsiro	Kabona		20	0		1	1	1	1	1	1	1	1	1	1	0	1	1	1	1	1	1	2	2	3	4	1	2	2	3	4	4	4	1	1	1	3
1	56	1	2	2	Rutsiro	Kabona		20	1	5	1	1	1	1	2	2	1	0	1	1	0	1	0	0	0	0	1	3	2	3	4	1	2	2	3	4	4	4	1	1	1	3
1	57	2	1	2	Rutsiro	Kabona		15	0		1	1	1	1	1	2	1	1	1	1	0	1	0	0	0	1	1	3	2	3	4	1	2	2	3	4	4	4	1	1	1	3
1	47	2	1	2	Rutsiro	Kabona		5	0		1	1	1	1	1	1	1	1	1	1	0	1	1	0	0	1	1	2	1	3	4	1	2	2	3	4	4	4	3	1	1	2
1	41	1	1	2	Rutsiro	Kabona		5	0		1	1	1	1	0	0	1	0	0	1	0	1	0	0	0	1	1	2	1	3	4	1	2	3	3	4	4	4	1	1	1	3
1	45	1	1	2	Rutsiro	Kabona		20	0		1	1	1	1	1	2	1	0	0	1	0	1	0	0	0	1	1	2	1	3	4	1	2	3	2	4	4	4	1	1	1	2
1	29	2	2	2	Rutsiro	Kabona		0	0		1	1	1	1	1	0	1	1	1	1	0	1	1	1	0	1	1	2	2	3	3	1	2	2	3	4	4	4	1	1	1	2
1	35	2	1	2	Rutsiro	Kabona		7	0		1	1	1	1	2	2	2	2	1	1	0	2	2	2	0	1	1	3	2	3	4	1	2	2	3	4	4	4	1	1	1	3
1	46	2	1	3	Rutsiro	Kabona		3	0		2	1	1	1	1	1	1	0	2	1	0	1	2	1	0	1	1	2	2	3	4	1	2	2	3	4	4	4	1	1	1	3
1	37	2	1	2	Rutsiro	Kabona		10	0		2	1	1	1	2	0	1	2	0	1	0	1	0	0	0	0	1	2	2	3	2	1	2	2	3	4	4	4	3	1	1	3
1	38	1	1	2	Rutsiro	Kabona		2	0		0	0	1	1	1	1	1	1	1	1	1	1	1	1	1	1	1	3	2	3	4	1	2	2	3	4	4	4	3	1	1	3
1	41	1	1	2	Rutsiro	Mataba		5	1	5	1	1	1	1	0	1	1	0	1	1	0	1	0	0	0	1	2	2	1	2	4	1	2	1	2	4	4	4	1	1	1	2
1	55	2	1	2	Rutsiro	Mataba		20	1	2	1	1	1	1	1	0	1	0	1	1	0	1	0	0	0	1	2	2	1	4	4	1	1	1	3	4	4	4	3	1	1	2
1	42	1	1	2	Rutsiro	Mataba		3	1	6	1	1	1	1	0	0	1	0	0	1	0	1	0	0	0	1	2	3	1	2	3	1	3	1	3	4	4	4	3	1	1	1
1	45	2	1	2	Rutsiro	Mataba		12	1	5	1	1	1	1	0	0	1	1	1	1	0	1	0	0	0	1	1	2	2	2	3	1	1	1	2	4	4	4	3	3	3	3
1	34	2	1	2	Rutsiro	Mataba		5	1	3	1	1	1	0	0	0	1	0	0	1	0	0	0	0	0	0	2	2	1	3	4	1	1	1	3	4	4	4	1	1	1	2
1	50	1	1	2	Rutsiro	Mataba		14	1	1	0	1	1	1	1	0	1	1	1	1	0	1	0	0	0	1	2	2	1	3	4	1	3	2	3	4	4	4	1	1	1	3
1	49	2	2	2	Rutsiro	Mataba		13	0		1	1	1	2	0	2	1	0	2	1	0	1	0	0	1	1	2	2	1	2	3	1	1	1	2	4	4	4	1	1	1	3
1	41	1	1	2	Rutsiro	Mataba		1	0		2	2	2	2	2	2	2	2	2	1	0	1	2	0	0	1	2	3	3	3	4	1	3	2	3	4	4	4	3	1	1	3
1	53	2	1	2	Rutsiro	Mataba		25	1	4	1	1	1	1	0	0	0	0	1	1	0	1	0	0	0	1	1	2	1	3	4	1	1	1	3	4	4	4	3	1	1	2
1	43	1	1	2	Rutsiro	Mataba		12	1	5	1	1	1	1	0	0	1	0	0	1	0	1	0	0	0	1	2	2	1	3	4	1	2	2	3	4	4	4	3	1	1	2
1	51	1	1	2	Rutsiro	Mataba		4	1	5	1	1	1	1	0	1	1	0	0	1	0	1	0	0	0	1	1	1	1	3	4	1	2	1	3	4	4	4	1	1	1	2
1	44	2	1	2	Rutsiro	Mataba		25	1	1	1	1	1	1	0	0	1	0	1	1	0	1	0	0	0	1	1	1	2	2	4	1	1	1	3	4	4	4	1	1	1	2
1	43	2	1	2	Rutsiro	Mataba		7	0		1	1	1	1	0	0	1	1	0	1	0	1	0	0	0	1	2	2	1	3	4	1	1	1	2	4	2	4	3	3	1	3
1	55	1	1	2	Rutsiro	Mataba		10	1	1	1	1	1	1	0	0	1	1	2	1	0	1	0	0	0	1	2	3	2	2	4	2	2	1	2	4	3	4	1	1	1	3
1	33	2	1	2	Rutsiro	Mataba		10	1	3	1	1	1	1	0	0	1	0	0	1	0	1	0	0	0	1	2	2	2	3	4	1	2	2	3	4	4	4	3	1	1	3
1	63	2	1	2	Rutsiro	Biruyi		12	1	4	1	1	1	1	0	0	1	1	0	1	0	1	0	0	0	1	1	4	1	2	4	1	1	1	1	4	4	4	3	4	1	2
1	70	2	1	4	Rutsiro	Biruyi		14	1	6	1	1	1	1	0	1	1	0	0	1	0	1	0	0	0	1	1	1	1	1	4	1	1	1	1	4	4	4	1	1	1	3
1	41	1	1	2	Rutsiro	Haniro		14	1	6	1	1	1	1	0	2	1	0	2	1	1	1	1	1	0	1	1	2	1	3	4	1	2	1	4	4	4	4	3	1	1	3
1	40	1	1	2	Rutsiro	Haniro		3	1	5	1	1	1	1	2	2	1	1	2	1	1	1	1	0	0	1	1	2	1	3	4	1	2	1	4	4	4	4	2	3	3	3
1	42	2	2	2	Rutsiro	Haniro		15	1	6	1	1	1	1	0	0	1	1	1	1	1	1	1	0	0	1	1	2	1	3	3	1	2	1	4	4	4	4	1	1	1	3
1	46	1	1	2	Rutsiro	Haniro		1	1	6	1	1	1	1	2	2	1	0	2	1	1	1	1	1	1	1	1	2	1	3	4	1	2	1	1	4	4	4	1	1	1	2
1	34	1	1	2	Rutsiro	Haniro		5	1	5	1	1	0	0	0	0	1	0	0	1	1	1	0	0	0	1	1	2	1	3	4	1	1	1	3	4	4	4	1	1	4	3
1	53	2	4	2	Rutsiro	Haniro		13	1	6	1	1	1	1	2	0	1	0	1	1	1	1	1	0	1	1	1	2	1	3	4	1	2	1	4	4	4	4	1	1	1	3
1	41	2	1	2	Rutsiro	Haniro		12	1	6	1	1	0	1	0	0	1	0	2	1	1	1	0	0	0	1	1	3	1	2	4	1	2	1	3	4	4	4	1	1	1	3
1	42	1	1	2	Rutsiro	Haniro		15	1	5	1	1	1	1	0	0	0	0	0	1	1	0	0	0	0	0	1	2	1	2	4	1	2	1	3	4	4	4	1	1	3	3
1	55	1	1	2	Rutsiro	Haniro		22	1	6	1	1	1	1	0	1	1	0	2	0	1	1	0	0	0	1	1	2	1	3	4	1	2	1	4	4	4	4	1	1	1	2
1	50	2	1	2	Rutsiro	Haniro		20	1	5	1	1	1	1	0	0	0	0	0	1	1	1	0	0	0	1	1	2	1	3	4	1	2	1	4	4	4	4	1	1	1	3
1	48	2	1	2	Rutsiro	Muyira		11	1	4	1	1	1	2	0	0	1	2	2	1	1	1	1	2	0	1	1	3	1	2	4	1	3	1	3	4	4	4	3	1	3	3
1	47	2	1	2	Rutsiro	Muyira		5	1	6	1	1	1	1	0	0	0	1	0	1	1	0	1	0	1	1	1	2	1	3	4	1	2	1	4	4	4	4	1	1	1	3
1	49	1	2	2	Rutsiro	Muyira		11	1	6	1	1	1	1	0	0	1	0	0	1	1	1	0	0	0	1	1	3	1	3	4	1	2	1	4	4	4	4	1	1	1	2
1	42	2	2	2	Rutsiro	Muyira		22	1	5	1	1	1	1	0	0	1	0	0	1	1	1	1	0	0	1	1	2	1	3	4	1	2	1	4	4	4	4	1	1	1	3
1	30	1	1	2	Rutsiro	Muyira		4	1	5	1	1	1	1	1	0	1	1	0	1	1	1	0	0	0	1	1	2	1	3	4	1	2	1	4	4	4	4	2	1	3	3
1	49	2	1	2	Rutsiro	Muyira		15	1	4	1	1	1	1	0	0	0	0	0	1	1	1	1	0	0	0	1	2	1	3	4	4	2	1	3	4	4	4	1	1	3	3
1	43	2	1	2	Rutsiro	Muyira		13	1	5	1	1	1	1	0	0	1	0	0	1	1	1	0	0	0	1	1	3	1	3	4	1	2	1	3	4	4	4	1	1	1	2
1	41	2	1	2	Rutsiro	Muyira		15	1	4	1	1	1	1	0	0	0	0	0	1	1	1	0	0	0	1	1	2	1	3	4	1	2	1	3	4	4	4	2	1	1	3
1	41	2	1	2	Rutsiro	Haniro		12	1	5	1	1	1	1	0	2	1	1	2	1	1	1	1	2	0	1	1	3	1	2	4	1	3	1	2	4	4	4	1	1	3	3
1	38	2	1	2	Rutsiro	Muyira		10	1	3	1	1	1	0	0	1	1	1	0	1	0	0	1	0	0	1	1	2	1	4	4	1	3	1	4	4	4	4	1	1	1	3
1	43	2	1	2	Rutsiro	Muyira		15	0		1	1	1	1	1	1	1	0	2	1	0	1	1	0	0	1	1	4	1	1	4	1	4	1	1	4	4	4	1	1	1	3
1	31	1	1	2	Rutsiro	Muyira		4	1	5	1	1	1	1	0	1	1	0	2	1	0	1	1	1	1	1	1	2	1	4	4	1	2	1	4	4	4	4	3	1	1	2
1	35	2	1	2	Rutsiro	Muyira		15	1	3	1	1	1	1	0	0	1	1	1	1	1	1	0	1	0	1	1	3	1	4	4	1	4	1	4	4	4	4	1	1	1	3
1	46	2	1	2	Rutsiro	Muyira		11	1	4	1	1	1	1	1	1	1	1	0	1	0	0	1	0	0	1	1	1	1	1	4	1	1	1	4	4	4	4	1	1	3	2
1	36	1	2	2	Rutsiro	Muyira		15	1	2	1	1	1	1	2	1	2	2	2	1	1	1	2	2	0	1	1	3	1	4	4	1	3	1	4	4	4	4	3	3	1	2
1	47	2	2	4	Rutsiro	Muyira		16	1	3	1	1	1	0	0	0	1	0	0	1	1	1	0	0	0	1	1	1	1	4	4	1	1	1	4	4	4	4	1	1	1	2
1	27	2	2	2	Rutsiro	Muyira		0	0		1	1	1	1	1	0	1	0	0	2	0	0	0	1	1	1	1	3	1	4	4	4	3	1	4	4	4	4	1	1	1	2
1	47	1	2	2	Rutsiro	Muyira		17	1	2	1	1	1	1	0	0	1	1	0	1	0	1	0	0	0	1	1	1	1	4	4	1	4	1	4	4	4	4	2	1	1	3
1	35	1	1	2	Rutsiro	Muyira		11	1	3	1	1	1	1	0	1	1	0	0	1	0	1	0	1	1	1	1	1	1	1	4	1	1	1	1	4	4	4	3	1	1	3
1	41	1	1	2	Rutsiro	Muyira		15	1	5	1	1	1	1	0	0	0	1	0	1	0	1	0	0	0	1	1	3	1	1	4	1	3	1	1	4	4	4	1	1	3	2
1	29	1	2	2	Rutsiro	Sure		2	1	6	1	1	1	1	1	2	1	0	0	1	1	1	1	0	0	1	1	3	2	3	4	1	2	2	3	4	4	4	1	1	1	2
1	60	2	2	2	Rutsiro	Sure		14	1	3	0	0	1	1	0	1	0	1	0	1	0	1	0	0	0	0	3	2	2	3	3	1	2	2	3	4	4	4	1	1	1	2
1	43	2	2	2	Rutsiro	Sure		10	0		1	1	1	0	0	0	1	0	0	1	0	1	0	0	0	1	1	1	1	2	4	1	2	2	2	4	4	4	1	3	3	2
1	43	2	2	2	Rutsiro	Sure		13	1	2	1	1	1	1	0	0	0	0	0	1	0	1	1	0	0	1	1	2	2	2	4	1	2	2	3	4	4	4	1	1	1	3
1	47	2	1	2	Rutsiro	Sure		8	0		1	1	1	1	0	1	1	0	1	1	0	1	0	0	0	1	1	2	2	4	4	1	2	2	3	4	4	4	3	1	1	3
1	28	2	1	2	Rutsiro	Sure		5	1	5	1	1	1	1	0	0	1	0	0	1	0	1	0	0	0	1	1	2	2	4	4	1	2	1	3	4	4	4	3	1	1	2
1	47	2	1	2	Rutsiro	Sure		10	1	5	1	1	1	1	0	0	1	0	1	1	1	1	0	0	0	1	1	1	1	4	4	1	2	2	3	4	4	4	1	1	1	2
1	42	1	1	2	Rutsiro	Sure		23	1	5	1	1	1	1	0	1	1	0	0	1	0	1	0	0	0	1	1	2	2	2	4	1	2	2	3	4	4	4	1	4	4	1
1	45	2	1	2	Rutsiro	Sure		2	0		1	1	1	1	1	1	1	0	1	1	0	1	0	0	0	1	1	2	1	2	4	1	1	1	2	4	4	4	1	1	1	3
1	47	2	1	2	Rutsiro	Sure		12	0		1	1	1	1	0	0	1	0	0	1	0	1	0	0	1	1	1	1	1	2	4	1	3	1	2	4	4	4	1	1	1	2
1	45	2	1	2	Rutsiro	Sure		7	0		1	1	1	1	0	2	1	0	2	1	0	1	0	0	0	1	1	1	1	3	3	1	1	1	3	4	3	4	1	3	3	1
1	43	2	1	2	Rutsiro	Sure		3	0		1	1	1	1	1	2	1	0	2	1	0	1	0	0	0	1	2	2	2	3	4	1	2	2	3	4	4	4	1	3	3	1
1	39	2	1	2	Rutsiro	Sure		12	1	4	1	1	2	0	0	0	1	1	1	1	0	1	0	0	0	1	2	2	2	3	4	1	1	2	3	4	4	4	3	1	1	3
1	58	2	1	2	Rutsiro	Sure		7	1	4	1	1	1	1	0	0	1	0	1	1	0	2	0	0	1	1	2	2	2	4	3	2	2	2	4	3	4	1	1	1	1	3
1	31	2	1	2	Rutsiro	Sure		5	0		1	1	1	1	0	1	0	1	1	1	0	1	0	0	0	1	2	2	2	2	3	2	2	2	3	3	4	4	1	3	1	2
1	44	2	1	2	Rutsiro	Muyira		14	1	6	1	1	1	1	0	0	1	0	0	1	0	1	0	0	0	1	1	3	1	1	4	1	1	1	1	4	4	4	3	1	1	2
1	49	2	1	2	Rutsiro	Muyira		10	1	6	1	1	1	1	1	0	1	0	0	1	0	0	0	0	0	1	1	1	1	1	4	1	1	1	1	4	4	4	4	4	4	1
1	45	1	1	2	Rutsiro	Muyira		10	0		1	1	1	1	0	0	1	1	0	1	0	0	0	0	0	1	1	1	1	1	4	1	1	1	1	4	4	4	1	1	1	2
1	40	2	1	2	Rutsiro	Muyira		12	1	6	0	0	1	1	0	0	1	0	1	1	0	1	0	0	0	1	1	1	1	4	4	1	1	1	4	4	4	4	3	1	1	2
1	52	2	1	2	Rutsiro	Muyira		14	1	6	1	1	1	1	0	0	1	0	1	1	0	1	0	0	0	1	1	1	1	1	4	1	1	1	1	4	4	4	4	1	1	2
1	70	1	1	2	Rutsiro	Muyira		13	1	4	1	1	1	1	0	1	1	0	1	1	0	1	0	0	0	1	1	1	1	1	4	1	1	1	4	4	4	4	4	1	1	2
1	40	2	1	2	Rutsiro	Muyira		10	1	6	1	1	1	1	0	0	1	0	1	1	0	1	0	0	0	1	1	1	1	4	4	1	1	1	4	4	4	4	3	1	1	2
1	48	2	1	2	Rutsiro	Kirwa		12	0		1	1	1	1	0	0	1	0	0	0	0	1	2	0	0	1	2	4	2	2	3	2	3	2	2	3	4	4	1	1	1	2
1	34	1	1	2	Rutsiro	Kirwa		2	0		1	1	1	1	2	2	1	1	2	1	0	1	1	1	0	1	2	2	2	2	3	2	2	2	2	3	4	4	1	1	1	3
1	34	1	1	2	Rutsiro	Kirwa		4	1	4	0	1	1	1	0	0	1	1	0	1	0	1	1	1	0	1	2	2	2	2	3	1	2	2	2	3	4	4	3	4	3	3
1	31	2	1	2	Rutsiro	Kirwa		4	0		1	1	1	1	1	1	1	1	2	1	0	1	1	1	0	1	2	2	2	3	3	2	2	2	3	3	4	4	1	1	1	2
1	33	2	1	2	Rutsiro	Kirwa		3	0		1	1	1	1	2	2	1	1	2	1	0	1	1	0	0	1	2	2	2	2	3	2	2	2	3	2	4	4	1	1	1	2
1	33	2	1	2	Rutsiro	Kirwa		15	1	6	1	1	1	1	0	0	0	1	0	1	0	1	0	0	0	1	2	3	2	2	3	2	3	2	2	3	4	4	1	1	1	3
1	46	1	2	2	Rutsiro	Kirwa		11	0		1	1	1	2	0	2	2	2	1	1	0	1	0	0	0	1	2	3	2	2	3	2	3	2	2	3	4	4	1	1	1	3
1	59	1	1	2	Rutsiro	Kirwa		11	0		0	1	1	1	1	1	1	1	1	1	1	1	1	1	1	1	2	3	2	2	3	3	2	2	2	3	4	4	1	1	1	3
2	34	1	2	2	Rutsiro	Tangabo	Kabeza Groupe Scolaire	10	0		1	1	1	1	0	0	1	1	0	1	0	1	1	0	0	1	1	1	1	4	4	1	1	1	4	4	4	4	3	1	1	2
2	35	1	2	2	Rutsiro	Tangabo	Kabeza Groupe Scolaire	10	0		1	2	1	1	1	2	1	1	1	1	0	0	0	0	0	1	1	1	1	1	4	1	1	1	1	4	4	4	1	1	1	2
2	33	1	2	1	Rutsiro	Tangabo	Kabeza Groupe Scolaire	4	0		1	1	1	0	0	0	1	0	0	1	0	1	1	0	0	1	1	1	1	4	4	1	1	1	4	4	4	4	3	1	1	2
2	31	1	2	1	Rutsiro	Tangabo	Kabeza Groupe Scolaire	2	0		0	1	1	1	0	0	1	1	1	1	0	1	1	0	0	1	1	2	1	4	2	1	1	1	4	2	4	1	1	1	1	2
2	41	1	2	2	Rutsiro	Tangabo	Kabeza Groupe Scolaire	14	0		1	0	0	0	0	0	1	1	0	1	0	1	1	0	0	1	1	2	1	3	4	1	3	1	4	4	4	4	3	1	1	3
2	57	2	2	2	Rutsiro	Tangabo	Kabeza Groupe Scolaire	20	0		1	1	1	0	0	0	1	1	0	1	0	1	0	0	0	1	1	1	1	4	4	1	1	1	4	4	4	4	1	1	1	2
2	34	1	2	2	Rutsiro	Tangabo	Kabeza Groupe Scolaire	6	0		1	1	1	1	0	0	0	1	0	1	0	1	0	0	0	1	1	3	1	1	4	1	1	1	1	4	4	4	1	1	1	3
2	26	2	2	2	Rutsiro	Tangabo	Kabeza Groupe Scolaire	6	0		1	1	1	1	1	0	1	1	0	1	0	1	1	1	1	1	1	1	1	4	4	1	1	1	4	4	4	4	3	1	1	2
2	25	2	2	1	Rutsiro	Tangabo	Kabeza Groupe Scolaire	3	0		1	1	1	1	0	0	1	0	0	1	1	1	0	0	0	1	1	1	1	4	4	1	1	1	4	4	4	3	3	3	3	3
2	27	2	2	2	Rutsiro	Tangabo	Kabeza Groupe Scolaire	5	0		1	1	1	1	1	0	1	1	1	1	0	1	1	0	0	1	1	1	1	4	4	1	1	1	4	4	4	4	4	1	1	2
2	43	2	2	2	Rutsiro	Tangabo	Kabeza Groupe Scolaire	16	0		1	1	1	1	0	0	1	0	0	1	0	1	0	0	0	0	1	1	1	4	4	1	1	1	4	4	4	4	1	1	1	2
2	36	2	2	2	Rutsiro	Tangabo	Kabeza Groupe Scolaire	7	0		1	1	1	1	0	0	2	2	0	2	0	1	0	1	1	1	1	1	1	4	4	1	1	1	4	4	4	4	3	1	1	3
2	45	2	2	2	Rutsiro	Nyakarera	Nyakarera Primary School	20	0		1	1	1	1	1	1	1	2	0	1	0	0	0	0	0	1	1	2	2	2	4	1	2	2	3	4	4	4	1	1	1	2
2	41	2	2	2	Rutsiro	Nyakarera	Nyakarera Primary School	12	0		1	1	1	0	1	0	1	0	0	1	0	2	0	0	0	0	1	2	2	3	4	1	2	2	3	4	4	4	1	1	1	2
2	41	2	2	2	Rutsiro	Nyakarera	Nyakarera Primary School	20	0		1	1	1	1	1	2	1	0	0	1	1	1	1	1	0	1	1	3	2	2	4	1	2	2	3	4	4	4	1	1	1	2
2	55	2	2	2	Rutsiro	Nyakarera	Nyakarera Primary School	33	0		1	1	1	1	0	1	2	2	1	1	0	1	2	0	0	0	1	3	2	4	4	2	2	2	4	4	4	4	1	1	1	3
2	34	2	2	2	Rutsiro	Nyakarera	Nyakarera Primary School	11	0		1	1	1	1	0	1	1	1	1	1	0	1	1	0	0	1	1	2	2	2	4	1	2	2	2	4	4	4	1	1	1	2
2	21	2	2	1	Rutsiro	Nyakarera	Nyakarera Primary School	0	0		1	1	1	1	1	1	1	1	1	1	0	1	1	0	0	1	1	2	2	3	3	1	2	2	3	4	4	4	3	1	1	2
2	47	2	2	2	Rutsiro	Nyakarera	Nyakarera Primary School	10	0		1	1	0	0	0	1	1	0	0	1	0	1	0	0	0	0	1	2	1	3	4	1	2	2	3	4	4	4	2	1	1	2
2	41	1	2	2	Rutsiro	Tangabo	Manihira Primary School	20	0		2	1	1	1	0	0	1	2	2	1	0	1	2	1	1	1	2	2	2	3	4	2	2	2	3	4	4	4	3	1	1	2
2	49	2	2	2	Rutsiro	Tangabo	Manihira Primary School	22	1	5	1	1	1	1	0	0	2	1	0	1	0	1	0	0	0	1	1	3	2	3	4	1	3	2	3	4	4	4	3	1	1	2
2	40	2	2	2	Rutsiro	Tangabo	Manihira Primary School	18	0		1	1	0	0	0	0	1	1	0	1	0	0	0	0	0	1	2	2	2	3	3	1	2	3	3	3	4	4	3	1	1	2
2	20	2	2	1	Rutsiro	Tangabo	Manihira Primary School	1	0		1	1	1	1	1	0	1	1	0	1	0	1	0	0	0	1	2	2	2	3	4	4	1	2	3	4	4	4	3	1	1	2
2	21	1	2	1	Rutsiro	Tangabo	Manihira Primary School	0	0		2	2	2	2	2	2	2	2	2	1	0	1	0	0	1	1	2	2	2	3	4	2	2	2	3	4	4	4	3	1	1	2
2	46	1	2	2	Rutsiro	Tangabo	Manihira Primary School	23	0		1	1	1	1	0	0	1	0	0	1	1	1	0	0	0	1	2	3	2	4	4	1	2	2	3	4	4	4	1	1	1	2
2	38	1	2	2	Rutsiro	Tangabo	Manihira Primary School	9	0		0	1	0	0	0	0	1	1	0	1	0	1	1	0	0	1	1	2	2	2	3	1	2	2	3	4	4	4	1	1	1	2
2	57	1	2	2	Rutsiro	Haniro	Mpingamabuye Primary School	25	0		1	1	1	1	1	1	1	1	0	1	1	1	1	0	0	1	1	1	1	1	4	1	1	1	1	4	4	4	3	2	3	2
2	35	1	2	2	Rutsiro	Haniro	Mpingamabuye Primary School	12	0		1	1	1	0	1	0	1	1	1	1	1	1	1	1	1	1	1	1	1	1	1	1	1	1	1	3	4	4	2	2	4	2
2	20	2	2	1	Rutsiro	Haniro	Mpingamabuye Primary School	0	0		1	1	1	1	0	0	1	1	1	1	0	0	1	0	0	1	1	1	1	1	4	1	1	1	1	4	1	4	3	2	2	2
2	23	2	2	1	Rutsiro	Haniro	Mpingamabuye Primary School	0	0		1	1	1	1	0	0	1	1	0	0	0	1	1	0	0	0	1	1	1	1	4	2	1	1	1	4	4	4	2	2	2	2
2	41	2	2	2	Rutsiro	Haniro	Mpingamabuye Primary School	13	0		1	1	1	0	0	0	0	1	0	0	0	1	1	0	0	1	1	1	1	1	4	1	1	1	1	4	4	4	2	2	2	2
1	26	2	2	2	Rutsiro	Kirwa		1	0		0	1	1	1	1	0	1	0	0	1	0	1	0	0	0	1	2	3	2	2	3	2	3	2	2	3	4	4	1	1	1	3
1	45	1	1	2	Rutsiro	Kirwa		4	0		1	1	1	0	0	1	1	1	1	1	0	1	1	0	0	1	2	3	2	2	3	2	2	2	2	3	4	4	1	1	1	2
1	40	2	1	2	Rutsiro	Kirwa		10	1	5	0	0	1	1	0	0	1	0	0	0	0	1	0	0	0	0	2	3	2	3	3	2	2	2	2	3	4	4	1	1	2	3
1	49	1	1	2	Rutsiro	Kirwa		12	1	5	1	1	1	1	0	0	1	1	2	0	0	1	1	0	2	1	2	3	2	2	3	2	2	2	2	3	4	4	1	1	1	3
1	40	2	1	2	Rutsiro	Kirwa		12	1	5	1	1	1	1	1	2	0	1	1	1	0	1	1	1	0	1	2	2	2	2	3	2	2	2	3	3	4	4	1	1	1	3
1	35	2	1	2	Rutsiro	Kirwa		9	0		1	0	1	1	0	0	1	0	0	0	0	0	0	0	0	1	2	3	2	2	3	2	3	2	2	3	4	4	1	1	1	2
2	27	1	2	1	Rutsiro	Nyakarera	Nyakarera Primary School	6	0		1	1	1	0	0	0	1	1	0	1	0	0	1	0	0	0	1	2	2	3	4	1	2	2	3	4	4	4	1	1	1	2
2	23	2	2	1	Rutsiro	Nyakarera	Nyakarera Primary School	0	0		1	1	1	1	1	1	1	2	0	1	0	1	0	0	0	1	1	2	2	3	4	2	2	2	3	3	4	4	1	1	1	2
2	25	2	2	2	Rutsiro	Nyakarera	Nyakarera Primary School	0	0		1	1	0	0	1	2	1	1	2	1	0	1	2	2	0	1	1	2	2	3	3	3	1	2	3	4	4	4	1	1	1	3
2	30	2	2	2	Rutsiro	Nyakarera	Nyakarera Primary School	0	0		1	1	1	1	1	1	1	0	0	1	0	1	0	0	0	1	1	3	2	3	4	1	2	2	3	4	4	4	1	1	1	3
2	32	2	2	2	Rutsiro	Nyakarera	Nyakarera Primary School	10	0		2	2	2	2	2	2	2	2	2	1	0	1	1	2	0	1	1	1	3	3	3	1	2	2	3	4	4	4	1	1	1	2
2	37	2	2	2	Rutsiro	Nyakarera	Nyakarera Primary School	10	0		1	1	1	1	1	1	1	1	1	1	0	1	1	1	0	1	1	2	2	3	1	2	2	2	3	3	4	4	1	1	1	3
2	30	1	2	2	Rutsiro	Nyakarera	Nyakarera Primary School	12	0		1	1	1	1	0	0	1	0	1	1	0	0	0	0	0	1	1	2	2	3	4	1	2	2	4	4	4	4	1	1	1	2
2	38	2	2	2	Rutsiro	Karambi	Gahondo Groupe scolaire	15	0		1	1	1	1	0	0	1	0	2	1	1	1	1	0	0	1	1	2	1	3	4	1	2	1	4	4	4	4	1	1	1	2
2	28	2	2	2	Rutsiro	Karambi	Gahondo Groupe scolaire	4	0		1	1	1	1	0	0	0	0	1	1	1	1	0	1	1	0	1	2	1	3	4	4	2	1	3	4	4	4	1	1	1	2
2	33	2	2	2	Rutsiro	Karambi	Gahondo Groupe scolaire	7	0		1	1	1	1	2	1	1	0	0	1	1	1	1	0	0	1	1	3	1	2	4	1	2	1	4	4	4	4	1	1	1	2
2	49	2	2	2	Rutsiro	Karambi	Gahondo Groupe scolaire	15	0		1	1	1	1	0	0	1	1	0	1	1	1	1	0	0	1	1	2	1	3	4	1	2	1	4	4	4	4	1	1	3	2
2	36	1	2	2	Rutsiro	Karambi	Gahondo Groupe scolaire	10	0		1	1	1	1	0	0	1	0	0	1	1	1	0	0	0	1	1	2	1	3	4	1	2	1	4	4	4	4	3	1	1	2
2	40	1	2	2	Rutsiro	Karambi	Gahondo Groupe scolaire	17	0		1	1	1	2	0	0	1	1	0	1	1	1	0	0	0	1	1	2	1	3	4	1	2	1	4	4	4	4	3	1	3	2
2	36	2	2	2	Rutsiro	Karambi	Gahondo Groupe scolaire	9	0		1	1	1	1	0	0	1	0	0	1	1	1	1	0	0	1	1	2	1	3	4	1	2	1	4	4	4	4	3	1	3	2
2	46	1	1	2	Rutsiro	Karambi	Gahondo Groupe scolaire	22	0		1	1	1	2	2	2	1	2	2	1	1	1	2	0	0	1	1	3	1	2	4	1	2	1	4	4	4	4	3	1	3	2
2	26	2	2	2	Rutsiro	Karambi	Gahondo Groupe scolaire	5	0		1	1	1	1	0	0	1	0	0	1	1	1	0	0	0	1	1	2	1	3	4	1	2	1	4	4	4	4	2	1	3	2
2	27	1	2	2	Rutsiro	Karambi	Gahondo Groupe scolaire	1	0		1	1	1	0	0	0	1	0	2	1	1	1	1	0	0	1	1	2	1	3	4	1	2	1	3	4	4	4	3	1	3	2
2	42	1	2	2	Rutsiro	Karambi	Gahondo Groupe scolaire	15	0		1	1	1	1	0	0	1	1	2	1	1	1	1	0	0	1	1	2	1	2	4	1	2	1	2	4	4	4	2	1	3	2
2	35	2	2	2	Rutsiro	Tangabo	Kabeza Groupe Scolaire	11	0		1	1	1	1	0	0	1	2	0	1	0	0	0	0	1	1	1	1	1	4	4	1	1	1	4	4	4	4	3	1	3	2
2	45	2	2	2	Rutsiro	Tangabo	Kabeza Groupe Scolaire	7	0		1	1	1	0	1	0	1	1	0	1	0	1	1	0	0	1	1	1	1	4	4	1	1	1	4	4	4	4	3	1	1	3
2	39	2	2	2	Rutsiro	Tangabo	Kabeza Groupe Scolaire	5	0		1	1	1	1	2	1	1	0	1	1	0	1	1	1	0	1	1	2	1	3	4	1	2	1	4	4	4	4	3	1	1	2
2	48	2	2	2	Rutsiro	Tangabo	Kabeza Groupe Scolaire	11	0		1	1	1	1	0	0	1	0	1	1	0	1	0	0	0	1	1	1	1	4	4	1	1	1	4	4	4	4	1	1	3	3
2	42	2	2	2	Rutsiro	Tangabo	Kabeza Groupe Scolaire	9	0		1	1	1	1	0	1	1	0	1	1	0	1	0	0	0	1	1	2	1	1	4	2	1	1	4	4	4	4	1	1	1	3
2	26	1	2	2	Rutsiro	Tangabo	Manihira Primary School	3	0		1	1	1	1	0	0	1	1	0	0	0	2	1	0	0	0	2	2	2	3	4	1	1	2	3	4	4	4	2	1	1	2
2	36	1	2	2	Rutsiro	Tangabo	Manihira Primary School	10	0		1	1	1	1	1	0	1	1	0	1	0	1	1	0	0	1	2	2	1	2	4	1	2	1	2	4	4	4	1	1	1	2
2	42	1	3	2	Rutsiro	Tangabo	Manihira Primary School	22	1	1	1	0	1	1	1	0	1	0	2	1	1	1	0	0	0	1	2	2	2	2	3	1	1	2	3	4	3	4	3	1	1	3
2	32	2	2	2	Rutsiro	Tangabo	Manihira Primary School	3	1	1	1	1	1	1	0	0	1	1	0	1	0	1	1	0	1	1	2	3	2	2	3	1	2	2	3	4	4	4	1	1	1	3
2	60	1	2	2	Rutsiro	Tangabo	Manihira Primary School	17	0		1	1	1	1	0	0	0	0	1	1	0	1	0	0	1	1	1	2	2	3	4	1	1	2	3	4	4	4	3	1	1	2
2	39	1	2	2	Rutsiro	Tangabo	Manihira Primary School	16	0		1	0	2	2	0	0	1	2	0	1	0	1	0	0	0	1	2	2	2	2	4	2	2	2	3	4	3	4	3	1	1	3
2	45	1	2	2	Rutsiro	Haniro	Mpingamabuye Primary School	23	0		1	1	1	0	0	0	1	1	0	0	0	1	1	0	0	1	1	1	1	1	4	1	1	1	1	4	4	4	2	2	2	2
2	47	1	2	2	Rutsiro	Haniro	Mpingamabuye Primary School	7	0		1	1	1	0	0	0	1	1	0	1	1	1	1	0	0	1	1	1	1	1	4	1	1	1	1	4	4	4	2	2	2	2
2	27	2	2	2	Rutsiro	Haniro	Mpingamabuye Primary School	2	0		1	1	1	0	0	0	1	1	0	1	1	1	1	0	0	1	1	1	1	1	4	1	1	1	1	4	4	4	2	2	2	2
2	43	1	2	2	Rutsiro	Haniro	Mpingamabuye Primary School	15	0		1	0	1	0	0	0	0	0	0	0	1	0	0	0	0	1	1	4	1	1	4	1	4	1	1	4	4	4	1	1	1	2
1	34	2	2	2	Rutsiro	Kirwa		12	1	4	1	1	1	1	1	1	1	0	1	1	0	1	0	0	0	1	2	2	2	3	3	2	2	2	3	2	4	4	1	1	1	3
1	37	2	1	2	Rutsiro	Kirwa		1	0		1	1	1	1	2	0	1	0	0	1	0	1	1	0	0	1	2	3	2	2	3	2	3	2	2	3	4	4	1	1	1	3
1	34	2	1	2	Rutsiro	Kirwa		7	0		1	1	1	1	1	0	1	0	1	0	1	1	0	0	0	1	1	1	2	3	3	3	3	2	3	3	4	4	1	1	1	3
1	52	2	1	2	Rutsiro	Kirwa		12	1	3	1	2	1	1	0	0	1	1	1	1	0	1	1	0	0	1	1	4	1	1	4	1	1	1	1	4	4	4	3	3	1	2
1	50	2	1	2	Rutsiro	Kirwa		14	1	4	1	1	1	1	0	0	0	0	0	1	0	1	0	0	0	1	1	1	1	4	4	1	1	1	4	4	4	4	3	1	3	99	Bavoma amazi ashoka mu rutare
1	48	2	1	2	Nyamagabe	Sovu		1	0		2	1	1	1	0	0	1	0	0	1	0	1	0	1	0	1	1	2	2	2	3	1	1	2	2	4	4	4	1	1	3	3

## Sheet: codebook
Variable_name	Codes	label
sex	1	Male
sex	2	Female
respondent	1	Community Health Worker (CHW)
respondent	2	Teacher
education	0	None
education	1	Primary
education	2	Secondary
education	3	University
education	4	Vocational training
education	5	Literacy classes only
marital_status	1	Single
marital_status	2	Married
marital_status	3	Divorced
marital_status	4	Widowed
YN	0	No
YN	1	Yes
year	1	2016
year	2	2017
year	3	2018
year	4	2019
year	5	2020
year	6	2021
YND	0	No
YND	1	Yes
YND	2	I don't know
attitude	1	Strongly Agree
attitude	2	Agree
attitude	3	Disagree
attitude	4	Strongly Disagree
practice	1	Never
practice	2	Rarely
practice	3	Sometimes
practice	4	Always
source	1	River/Lakes
source	2	Tap water
source	3	Borehole
source	4	Borehole PUMP
source	99	Others

## Sheet: Sheet1
Q1_schistosomiasis is treatable at the health center	Q14	yes
Q2_you can transmit schistosomiasis from open defecation	Q15	yes
Q3_swimming in contaminated water can lead to schistosomiasis	Q16	yes
Q4_washing clothes in contaminated water can lead to schistosomiasis	Q17	yes
Q5_you can get schistosomiasis from eating unripe fruits	Q18	no
Q6_you can contract schistosomiasis through sexual intercourse	Q19	no
Q7_diarrhea is a symptom of schistosomiasis	Q20	yes
Q8_the most common symptom of schistosomiasis is fever	Q21	no
Q9_pain during urination is a symptom of schistosomiasis	Q22	yes
Q10_you can acquire sth from walking bare foot	Q23	yes
Q11_if you were cured from sth, you can never get it again	Q24	no
Q12_diarrhea is a symptom of sth	Q25	yes
Q13_fever is the most common symptom of sth	Q26	no
Q14_sth is hereditary	Q27	no
Q15_you can acquire sth through direct skin contact	Q28	no
Q16_you can get sth from drinking and eating contaminated water and food	Q29	yes
Q17_deworming is helpful in treating schistosomiasis	Q30
Q18_the people in my community are at high risk of acquiring schistosomiasis	Q31
Q19_i am an important contributor to the prevention of schistosomiasis in my community	Q32
Q20_The frequency of mass drug administration against Schistosomiasis in schools/community is enough	Q33
Q21_Schistosomiasis can be best treated by traditional healers	Q34
Q22_deworming is helpful in treating sth	Q35
Q23_the people in my community are at high risk of acquiring sth	Q36
Q24_i am an important contributor to the prevention of sth in my community	Q37
Q25_The frequency of mass drug administration against STH in schools/community is enough	Q38
Q26_STH can be best treated by traditional healers	Q39
		Good practice
Q27_i encourage children/ people to wash their hands	Q40	2
Q28_i wash my hands before eating	Q41	2
Q29_i drink untreated water	Q42	1
Q32_i swim in rivers/ lakes	Q43	1
Q33_i wash clothes or utensils in open water source	Q44	1
Q30_What is the common source of drinking water you use?	Q45
Other sources	Q46
